# Supplementary material for: A Comparison of Different Tissues Identifies the Main Precursors of Volatile Substances in Chicken Meat
Source: Front Physiol. 2022 Jul 7;13:927618. doi: 10.3389/fphys.2022.927618 (PMC9301024; doi:10.3389/fphys.2022.927618)
Supplement: Supplementary file 1 [file Table2.XLSX]

## Sheet: Supplementary Table 2
Supplementary Table 2 The WGCNA results in BM tissue.
GeneSymbol	moduleColor	GS.2.4.Nonadienal.E.E	p.GS.2.4.Nonadienal.E.E	GS.Heptanal	p.GS.Heptanal	GS.Hexanal	p.GS.Hexanal	MM.blue	p.MM.blue	MM.green	p.MM.green	MM.yellow	p.MM.yellow	MM.grey	p.MM.grey	MM.red	p.MM.red	MM.turquoise	p.MM.turquoise	MM.brown	p.MM.brown
L-Asparagine	blue	0.827147	0.000262424	0.554262	0.0397082	0.564214	0.0355772	0.893716	1.65e-05	-0.3659	0.198231	-0.102989	0.726073	-0.354191	0.214062	-0.317337	0.26892	0.188106	0.519577	-0.245339	0.397874
D-2-Aminoadipic acid	blue	0.833968	0.000209362	0.647014	0.012383	0.492966	0.0732803	0.844589	0.000144272	-0.275593	0.340246	-0.155019	0.59669	-0.274603	0.342054	-0.231086	0.426684	0.14059	0.631662	-0.219842	0.450133
2-Hydroxycinnamic acid	blue	0.884819	2.62e-05	0.628996	0.0159616	0.583037	0.028644	0.959803	5.58e-08	-0.237693	0.413201	-0.101762	0.729222	-0.262281	0.365002	-0.388504	0.169822	-0.024956	0.932513	-0.020517	0.944499
L-Pyroglutamic acid	blue	0.846145	0.000136302	0.702809	0.00505639	0.546091	0.0433548	0.834816	0.000203419	-0.494636	0.072163	0.00520136	0.98592	-0.277106	0.337493	-0.322358	0.260996	-0.0206912	0.944028	-0.360991	0.204774
L-Isoleucine	blue	0.782725	0.000933857	0.58997	0.0263634	0.530926	0.0507643	0.831868	0.000224673	-0.293933	0.307718	0.0462178	0.875331	-0.279359	0.333415	-0.310855	0.279359	0.247419	0.393759	-0.194687	0.504795
Valine	blue	0.846444	0.000134813	0.753286	0.00186756	0.638612	0.0139656	0.923516	2.45e-06	-0.263714	0.362292	-0.119966	0.682905	-0.186676	0.522816	-0.18828	0.519184	-0.0889509	0.762353	-0.0679479	0.81747
Methionine	blue	0.712266	0.00426083	0.475195	0.0859426	0.488263	0.0764938	0.843584	0.000149618	-0.3379	0.237369	-0.0217099	0.941277	-0.400517	0.155866	-0.37043	0.19231	0.218227	0.453551	-0.274512	0.342219
DL-Tryptophan	blue	0.86431	6.68e-05	0.692542	0.00604681	0.69847	0.00545813	0.947012	2.85e-07	-0.264468	0.360869	-0.0936199	0.750231	-0.169209	0.563068	-0.297589	0.301457	0.0819803	0.780543	-0.069031	0.814607
L-Tyrosine	blue	0.866797	6.02e-05	0.585512	0.0278138	0.566595	0.0346377	0.931502	1.29e-06	-0.217212	0.455707	-0.0677379	0.818026	-0.25531	0.378346	-0.406521	0.149181	-0.00552809	0.985036	0.00830237	0.977528
Adenosine	blue	0.824609	0.000284747	0.750455	0.00198652	0.781662	0.00095921	0.841417	0.000161688	-0.0486859	0.868725	-0.0311439	0.915829	0.0227073	0.938584	-0.305014	0.288967	0.112445	0.701926	-0.00514252	0.98608
trans-3-Indoleacrylic acid	blue	0.864014	6.77e-05	0.690222	0.00629025	0.696828	0.00561653	0.946981	2.86e-07	-0.265101	0.359677	-0.0947767	0.747236	-0.171569	0.557555	-0.298802	0.299395	0.081472	0.781873	-0.0697181	0.812791
L-(-)-Methionine	blue	0.887347	2.31e-05	0.658885	0.0103856	0.599963	0.0233191	0.950664	1.87e-07	-0.265344	0.359222	-0.160941	0.582563	-0.327221	0.253458	-0.238969	0.410622	-0.0575837	0.844977	-0.0875072	0.766111
3-(3,4-dihydroxyphenyl)propanoic acid	blue	0.733584	0.00282567	0.563254	0.0359611	0.61866	0.0183419	0.881098	3.14e-05	-0.14679	0.616543	-0.0929989	0.751841	-0.289204	0.315928	-0.425848	0.128966	0.0137231	0.962863	-0.100557	0.732322
Indole	blue	0.86336	6.95e-05	0.67655	0.00788348	0.663729	0.00964594	0.943006	4.37e-07	-0.288371	0.317388	-0.108005	0.713232	-0.203701	0.484867	-0.313923	0.274388	0.072972	0.804205	-0.10901	0.710668
Ala-Ile	blue	0.734279	0.00278634	0.498048	0.069917	0.55035	0.0414248	0.807157	0.000483219	0.119004	0.685328	0.0301959	0.918383	-0.0227373	0.938502	-0.337116	0.238527	0.298045	0.30068	0.266327	0.357378
Pipecolic acid	blue	0.872085	4.77e-05	0.73534	0.00272719	0.684624	0.0069089	0.90571	8.26e-06	-0.381323	0.178541	0.091041	0.75692	-0.153434	0.600494	-0.163244	0.577105	0.192607	0.509447	-0.0929473	0.751974
6-Methylquinoline	blue	0.834911	0.000202764	0.647093	0.0123688	0.673126	0.00832739	0.919401	3.32e-06	-0.310761	0.279513	-0.16547	0.571849	-0.169147	0.563214	-0.261664	0.366174	0.0989333	0.736502	-0.118131	0.68753
D-Proline	blue	0.819731	0.000331946	0.719976	0.00368784	0.680925	0.00734299	0.852891	0.000105761	-0.336119	0.240007	-0.0368966	0.900346	-0.139527	0.634269	-0.00922789	0.975023	-0.0466597	0.874148	0.0330733	0.910632
ACar 20:4	blue	0.568491	0.0339028	0.471185	0.0889991	0.472481	0.0880032	0.804929	0.000515036	-0.0903981	0.75859	0.0374409	0.898883	-0.378115	0.182528	-0.372305	0.189894	-0.20962	0.471984	-0.0494991	0.86655
Phenylpropiolic acid	blue	0.822435	0.00030506	0.616657	0.0188326	0.554067	0.0397923	0.857786	8.73e-05	-0.37662	0.184406	-0.133867	0.648211	-0.385359	0.173607	-0.28138	0.329782	-0.0827592	0.778505	-0.237641	0.413307
2-methyl-2,3,4,5-tetrahydro-1,5-benzoxazepin-4-one	blue	0.842326	0.000156533	0.666819	0.0091958	0.612959	0.0197646	0.947152	2.81e-07	-0.352797	0.215997	-0.142459	0.62709	-0.117102	0.690129	-0.286551	0.320588	0.088418	0.763739	-0.0836735	0.776114
5-Hydroxytryptophan	blue	0.788019	0.000815413	0.608356	0.0209732	0.576034	0.0310936	0.921722	2.8e-06	-0.209509	0.472225	-0.0116066	0.968588	-0.210854	0.469321	-0.46429	0.0944302	-0.0698077	0.812554	0.0015983	0.995673
3-Indoleacetonitrile	blue	0.71957	0.00371646	0.416454	0.138546	0.517302	0.0581691	0.858913	8.34e-05	-0.0888392	0.762643	-0.0942323	0.748645	-0.233421	0.421893	-0.293303	0.308805	0.068895	0.814966	0.203847	0.484547
Octyl hydrogen phthalate	blue	0.945679	3.3e-07	0.831522	0.000227282	0.713322	0.0041785	0.89685	1.39e-05	-0.242148	0.404235	-0.282876	0.327107	-0.128318	0.661985	-0.124096	0.672532	-0.123904	0.673014	-0.122859	0.675633
3'-Dephospho-CoA	blue	0.853743	0.00010234	0.739008	0.00253017	0.604902	0.0219161	0.857788	8.73e-05	-0.319661	0.265235	-0.352082	0.216995	-0.218874	0.452179	-0.206757	0.478196	-0.168338	0.565108	-0.314512	0.27344
O-Aceyl-L-Serine	blue	0.877111	3.8e-05	0.638018	0.0140831	0.582271	0.0289046	0.86016	7.93e-05	-0.356013	0.211548	-0.290633	0.313435	-0.287774	0.318436	-0.250193	0.388303	0.0433549	0.883004	-0.320808	0.263428
L-lysine	blue	0.872598	4.67e-05	0.734329	0.00278356	0.684395	0.00693521	0.908494	6.94e-06	-0.37404	0.187674	0.0959862	0.744109	-0.153139	0.601204	-0.169084	0.56336	0.190369	0.514472	-0.0840574	0.775111
DL-Malic acid	blue	0.443713	0.112	0.596936	0.0242119	0.528141	0.0522193	0.677704	0.00773804	-0.139505	0.634322	-0.0425352	0.885202	-0.0218947	0.940778	-0.303309	0.291808	-0.0720761	0.806567	-0.192958	0.50866
Citric acid	blue	0.544449	0.0441164	0.478763	0.0832859	0.646047	0.0125577	0.621459	0.0176723	0.0745273	0.800108	-0.0298823	0.919228	-0.309327	0.281854	-0.405948	0.149811	-0.139246	0.634959	-0.230765	0.427345
5-Aminovaleric acid	blue	0.652422	0.0114396	0.411681	0.143591	0.334098	0.243022	0.793255	0.000710401	-0.389568	0.168555	-0.00774412	0.979039	-0.51591	0.0589669	-0.420493	0.13437	0.0728605	0.804498	-0.350104	0.219769
D-(-)-Glutamine	blue	0.759683	0.00161954	0.521662	0.05572	0.557071	0.038508	0.746242	0.00217458	-0.39935	0.157187	-0.117736	0.688528	-0.425399	0.129413	-0.406788	0.148889	0.0187345	0.949315	-0.450648	0.105847
L-Aspartic acid	blue	0.763353	0.00148956	0.817725	0.000353099	0.619963	0.0180279	0.790563	0.000762944	-0.316277	0.270611	-0.318261	0.267451	0.0736139	0.802513	-0.125995	0.667783	-0.0990921	0.736093	-0.277704	0.336408
L-Serine	blue	0.453635	0.10327	0.311858	0.277728	0.0102794	0.972178	0.466877	0.0923664	-0.488361	0.0764257	-0.363835	0.200966	-0.347691	0.223183	-0.137071	0.640306	-0.393723	0.163662	-0.326802	0.254101
Uridine 5'-diphosphoglucuronic acid	blue	0.33857	0.236381	0.125676	0.668579	0.246979	0.394627	0.543318	0.0446466	0.227644	0.433796	0.057625	0.844867	-0.108887	0.710982	-0.400245	0.156172	0.0895193	0.760874	0.305571	0.288042
Dihydroxyacetone phosphate	blue	0.383683	0.175644	0.150429	0.607733	0.168843	0.563926	0.646027	0.0125614	-0.174584	0.550545	0.177272	0.544325	-0.432998	0.12198	-0.323193	0.259693	-0.105736	0.719032	0.109459	0.709525
alpha-Ketoglutaric acid	blue	0.546707	0.043072	0.458252	0.0993721	0.622407	0.0174498	0.60997	0.0205434	0.0779476	0.791115	-0.0595695	0.839693	-0.325261	0.25648	-0.354579	0.213525	-0.136461	0.641808	-0.208717	0.473939
5-Aminopentanoate	blue	0.602178	0.0226818	0.520761	0.0562197	0.441605	0.113918	0.743307	0.00231372	-0.363656	0.201206	-0.537931	0.0472359	-0.0170804	0.953785	-0.141648	0.629073	-0.175821	0.54768	-0.175528	0.548358
O1-(4-chlorobenzoyl)-4-nitrobenzene-1-carbohydroximamide	blue	0.321253	0.262729	0.429415	0.125448	0.253435	0.381979	0.497053	0.070567	-0.132207	0.65232	0.0264681	0.928434	0.144348	0.62248	-0.265042	0.359789	-0.18196	0.533555	0.0301176	0.918594
Fumaric acid	blue	0.289487	0.315433	0.388749	0.16953	0.176517	0.54607	0.50615	0.0647846	-0.45558	0.101615	-0.044203	0.88073	-0.0119105	0.967766	-0.448203	0.107989	-0.0453021	0.877784	-0.411308	0.14399
Ala-trp	blue	0.482165	0.0808063	0.135861	0.643286	0.389395	0.16876	0.583674	0.0284286	0.110388	0.707156	0.0530559	0.857048	-0.435874	0.119244	-0.187877	0.520095	0.274123	0.342933	0.153907	0.599357
L-Alanyl-L-Lysine	blue	0.363595	0.201286	0.244212	0.400115	0.271218	0.348277	0.517789	0.0578918	0.0216873	0.941338	0.351538	0.217756	-0.0962061	0.74354	-0.376486	0.184574	0.0782516	0.790317	0.218184	0.453642
2-Furoic acid	blue	0.679418	0.00752585	0.739965	0.00248066	0.808007	0.000471506	0.777484	0.00106428	-0.0115358	0.968779	0.121847	0.678173	-0.138058	0.637877	-0.432286	0.122665	-0.16605	0.570483	-0.136853	0.640841
Citraconic acid	blue	0.626222	0.016576	0.468163	0.0913518	0.462354	0.0959959	0.59381	0.0251604	-0.186057	0.524218	-0.170576	0.559873	-0.115416	0.694393	-0.223913	0.44157	-0.172473	0.555449	-0.0318683	0.913877
2-Hydroxy-2-methylbutanoic acid	blue	-0.286011	0.321542	-0.5005	0.0683345	-0.272151	0.346554	-0.179954	0.538153	0.39612	0.160883	0.52536	0.0537016	-0.217387	0.455334	-0.240075	0.408395	0.123081	0.675077	0.536677	0.0478539
Flavin Adenine Dinucleotide	blue	0.0134752	0.963533	0.263263	0.363143	-0.104987	0.720949	-0.174234	0.551356	-0.514933	0.0595318	-0.124573	0.671338	0.459406	0.0984145	0.171191	0.558436	-0.197539	0.498449	-0.337651	0.237737
LPS 18:2	blue	0.669022	0.00888485	0.696397	0.00565867	0.44581	0.110115	0.66257	0.00981903	-0.501881	0.0674543	-0.165777	0.571126	0.0944284	0.748138	-0.137936	0.638177	-0.254843	0.379248	-0.205833	0.480208
N-Acetyl-L-leucine	blue	0.660133	0.0101909	0.376088	0.185077	0.342582	0.230518	0.703416	0.0050021	-0.403691	0.152308	-0.0407705	0.889938	-0.290326	0.31397	-0.284351	0.324482	0.143477	0.624605	-0.234281	0.420135
Pantetheine	blue	0.572929	0.0322282	0.461139	0.0969875	0.444356	0.111419	0.79903	0.000607458	-0.182764	0.531718	-0.269874	0.350764	-0.160396	0.583855	-0.315271	0.272222	-0.205327	0.481311	-0.0775873	0.792061
L-Leucyl-L-alanine Hydrate	blue	0.68613	0.00673803	0.482845	0.0803173	0.578113	0.0303508	0.746961	0.00214151	0.180542	0.536804	0.120637	0.681217	0.0131135	0.964511	-0.340703	0.233252	0.272577	0.34577	0.322842	0.26024
N-Acetylsphingosine	blue	0.416936	0.138043	0.528347	0.0521106	0.253127	0.382576	0.477868	0.0839463	-0.337551	0.237884	-0.191329	0.512313	0.1764	0.546341	-0.213432	0.463776	-0.159422	0.586174	-0.203639	0.485002
Spermine	blue	0.650402	0.0117852	0.207879	0.475757	0.389791	0.168289	0.617083	0.0187273	0.116421	0.69185	-0.149874	0.609073	-0.447166	0.108906	-0.411649	0.143626	-0.0372167	0.899485	0.154944	0.59687
N6,N6,N6-Trimethyl-L-lysine	blue	0.823662	0.000293457	0.542738	0.0449203	0.626873	0.0164302	0.763124	0.00149742	-0.0669416	0.820133	-0.12355	0.673901	-0.145175	0.620466	-0.091357	0.7561	0.143953	0.623443	0.191127	0.512768
Pantothenic acid	blue	0.14238	0.627284	0.166251	0.57001	0.0157945	0.957261	0.339263	0.235362	-0.115658	0.69378	0.0491345	0.867525	-0.00351186	0.990493	-0.297622	0.301401	-0.252478	0.38384	0.0378388	0.897813
S-Adenosylhomocysteine	blue	0.468069	0.091426	0.538877	0.0467737	0.429215	0.125643	0.564913	0.0352995	-0.355092	0.212817	-0.396352	0.160615	0.381377	0.178475	-0.114406	0.696951	-0.153102	0.601293	-0.0313627	0.915239
Phosphocholine	blue	0.744525	0.00225515	0.698434	0.00546155	0.499509	0.0689709	0.732828	0.00286896	-0.352745	0.21607	-0.125528	0.66895	-0.0642871	0.827166	-0.166022	0.570551	-0.0707406	0.810091	-0.256516	0.376019
Alanyltyrosine	blue	0.206324	0.479138	-0.149781	0.609296	0.227001	0.43513	0.318933	0.266386	0.445562	0.110337	-0.087715	0.76557	-0.303915	0.290797	-0.307158	0.285418	0.215994	0.4583	0.349149	0.221116
3-hydroxy-2-[5-nitro-2-(1-pyrrolidinyl)benzyl]propanenitrile	blue	0.484165	0.0793732	0.136721	0.641168	0.420247	0.134623	0.608073	0.0210493	0.160653	0.583246	0.115514	0.694144	-0.340042	0.234219	-0.240959	0.406618	0.448447	0.107774	0.234819	0.419038
DL-Arginine	blue	0.505896	0.0649411	0.112248	0.702427	0.224384	0.440586	0.68946	0.00637176	-0.245947	0.396669	0.104849	0.721303	-0.402076	0.15411	-0.38042	0.179658	0.369645	0.193328	-0.0637022	0.828717
Valeryl fentanyl-d5	blue	0.335941	0.240272	0.324344	0.257902	0.340935	0.232913	0.579281	0.0299393	-0.0687386	0.81538	0.297388	0.301799	-0.223771	0.441868	-0.35411	0.214175	0.182871	0.531473	-0.144188	0.622871
1-[2-(1H-imidazol-5-yl)ethyl]pyrrolidine-2,5-dione	blue	-0.580682	0.0294511	-0.480305	0.0821551	-0.518537	0.0574677	-0.597709	0.0239814	0.290699	0.31332	0.287599	0.318742	0.113422	0.699446	0.0578303	0.844321	0.0188327	0.949049	0.281768	0.329088
Methylimidazoleacetic acid	blue	0.755975	0.00175991	0.496085	0.071203	0.663642	0.00965876	0.769781	0.00128198	0.224586	0.440163	-0.109407	0.709657	-0.194316	0.505624	-0.441499	0.114014	-0.110236	0.707543	0.231276	0.426292
Ureidoisobutyric Acid	blue	0.565571	0.0350393	0.574042	0.0318182	0.307326	0.285142	0.569054	0.0336872	-0.481386	0.0813694	0.11244	0.701938	-0.27169	0.347405	-0.0656685	0.823504	-0.127674	0.663591	-0.276725	0.338185
L-Adrenaline	blue	0.179346	0.53955	0.262849	0.363926	0.138062	0.637866	0.436249	0.118891	-0.211348	0.468256	-0.00618396	0.983261	0.0593023	0.840404	-0.259266	0.370741	-0.231741	0.425336	-0.0171031	0.953724
3-[1-(dimethylamino)-1H-pyrrol-2-yl]-2-(2-furylcarbonyl)acrylonitrile	blue	0.360586	0.20532	0.180531	0.536829	0.235847	0.416945	0.459699	0.0981718	0.335227	0.241335	0.274828	0.341643	0.0333922	0.909774	-0.309353	0.281812	0.0976992	0.739685	0.572798	0.0322769
2-Aminobutyric acid	blue	0.538538	0.0469388	0.368662	0.194608	0.524879	0.0539609	0.600321	0.0232152	0.202696	0.48707	0.201491	0.489718	-0.049666	0.866104	-0.278729	0.334553	-0.162944	0.577814	0.499132	0.0692142
ACar 20:3	blue	0.335556	0.240844	0.258369	0.372458	0.356246	0.211228	0.655542	0.010921	0.147786	0.614126	0.225305	0.438661	-0.15658	0.592954	-0.395976	0.161048	0.0308175	0.916708	0.258398	0.372403
Ala-Val	blue	0.692572	0.00604373	0.46403	0.09464	0.472901	0.0876817	0.798967	0.000608524	0.109705	0.708898	-0.101041	0.731076	0.0165056	0.955339	-0.353011	0.2157	0.117014	0.690351	0.307904	0.28419
Tetrahydrocorticosterone	blue	0.389493	0.168644	0.354681	0.213384	0.380931	0.179026	0.645298	0.0126944	-0.105536	0.719544	0.26565	0.358646	-0.311082	0.278989	-0.406819	0.148854	0.0379659	0.897471	-0.147138	0.615696
ACar 12:1	blue	0.529864	0.0513156	0.448586	0.107651	0.463173	0.0953317	0.733271	0.00284356	-0.14205	0.628089	0.166849	0.568604	-0.290865	0.313031	-0.3397	0.23472	0.0450715	0.878402	-0.121107	0.680034
Oleamide	blue	0.728058	0.00315412	0.545364	0.0436911	0.534517	0.0489324	0.659393	0.010306	-0.00593156	0.983944	-0.132459	0.651698	0.05192	0.86008	-0.150357	0.607907	0.113283	0.699797	0.14544	0.619822
Uric Acid	blue	0.350885	0.21867	0.120288	0.682095	0.05316	0.85677	0.565186	0.0351913	-0.124496	0.67153	-0.224065	0.441252	-0.078127	0.790644	-0.193506	0.507434	0.1333	0.649614	0.181202	0.535289
Indole-3-acrylic acid	blue	0.502486	0.0670712	0.14834	0.612784	0.373615	0.188216	0.648285	0.0121561	0.0678861	0.817634	0.0426634	0.884858	-0.407652	0.147944	-0.27681	0.33803	0.410912	0.144415	0.103925	0.723672
LNK	blue	0.610804	0.0203237	0.440357	0.115063	0.496152	0.0711585	0.71994	0.00369039	0.10918	0.710236	0.136529	0.64164	-0.0494291	0.866737	-0.354429	0.213732	0.0700174	0.812	0.290641	0.31342
10-Nitrolinoleate	blue	0.45286	0.103934	0.415303	0.139752	0.329417	0.250096	0.612288	0.0199376	-0.112226	0.702483	0.00333541	0.990971	0.0760725	0.796042	-0.126398	0.666776	0.239014	0.410532	0.0442782	0.880528
gamma-Glutamylleucine	blue	0.628104	0.0161573	0.674156	0.00819192	0.483911	0.0795546	0.63025	0.0156899	-0.44792	0.108239	-0.515056	0.0594602	0.0971739	0.74104	0.0846134	0.773659	-0.193059	0.508435	-0.299656	0.297949
Calcium D-Panthotenate	blue	0.353298	0.215301	0.330887	0.247862	0.245574	0.397409	0.567034	0.0344666	-0.117664	0.688709	0.0940173	0.749202	-0.239211	0.410135	-0.328975	0.250771	-0.221635	0.446351	-0.0562959	0.848407
D-Glucuronic acid	blue	0.539854	0.0462994	0.41461	0.140481	0.531812	0.0503078	0.530682	0.0508905	0.134126	0.647572	-0.24454	0.399462	0.24184	0.404851	0.0965562	0.742636	-0.062332	0.832353	0.516941	0.0583752
Sphingosine (d18:1)	blue	0.609242	0.0207362	0.404983	0.150876	0.369264	0.193824	0.569765	0.0334159	-0.241169	0.406196	-0.19437	0.505503	-0.117465	0.689211	-0.106267	0.717673	-0.149309	0.610438	0.0255533	0.930902
5-(hydroxymethyl)-4-methoxy-2,5-dihydrofuran-2-one	blue	0.370218	0.192585	0.194142	0.506013	0.368614	0.19467	0.279725	0.332757	-0.137481	0.639296	0.030053	0.918768	-0.399378	0.157154	-0.273258	0.344519	-0.00589538	0.984042	-0.306299	0.286838
O-Acetyl-L-carnitine	blue	0.323263	0.259584	0.0386024	0.895761	0.0579897	0.843896	0.494364	0.0723438	-0.2127	0.465349	0.0943823	0.748257	-0.396192	0.160799	-0.113339	0.699657	0.48441	0.0791993	-0.0568822	0.846845
N-lactoyl-phenylalanine	blue	0.307745	0.284451	0.0542992	0.85373	0.0922131	0.753878	0.501597	0.0676347	-0.168661	0.564352	0.0155472	0.95793	-0.337928	0.237327	0.0243223	0.934224	0.3865	0.172227	0.073848	0.801896
N-Acetylhistamine	blue	0.458276	0.0993522	0.235644	0.417359	0.280147	0.331996	0.676416	0.00790045	-0.231641	0.425543	0.0573104	0.845705	-0.617043	0.0187373	-0.505888	0.0649465	-0.208874	0.4736	-0.249896	0.388885
PC (18:0/18:2)	brown	-0.00977347	0.973547	-0.222922	0.443648	0.0114402	0.969038	0.0221796	0.940008	0.599008	0.0235982	0.0885896	0.763293	0.0577826	0.844448	0.0540797	0.854316	-0.133962	0.647975	0.916798	4e-06
PE (18:0/20:3)	brown	-0.0326928	0.911657	-0.211216	0.46854	0.009515	0.974246	-0.0296441	0.91987	0.656036	0.0108406	0.0290051	0.921592	0.168005	0.56589	0.0964394	0.742937	-0.114227	0.697404	0.952	1.59e-07
PE (18:1e/20:4)	brown	-0.0296719	0.919795	-0.20442	0.483294	0.0117645	0.968161	-0.0177925	0.951861	0.647548	0.0122871	0.0397644	0.89264	0.169461	0.562478	0.0964541	0.742899	-0.106904	0.716044	0.953544	1.31e-07
Theophylline	brown	-0.0284749	0.923022	0.202382	0.487759	0.324222	0.258091	-0.177	0.544954	0.323124	0.2598	0.155089	0.596523	0.376793	0.184188	0.456454	0.100878	-0.198889	0.495458	0.555193	0.0393071
SM (d14:1/24:0)	brown	-0.0331907	0.910316	-0.187771	0.520336	-0.0225361	0.939046	-0.0752134	0.798302	0.550327	0.0414351	-0.0242406	0.934444	0.202896	0.486632	0.285394	0.322633	-0.145361	0.620014	0.953004	1.41e-07
PS (18:1/18:1)	brown	-0.0530125	0.857163	-0.187245	0.521526	-0.0981913	0.738415	-0.11087	0.705931	0.527248	0.0526917	0.376816	0.184159	0.178721	0.540987	-0.0917541	0.755069	0.250465	0.387769	0.708914	0.00453064
1-[6-(benzyloxy)-3-(tert-butyl)-2-hydroxyphenyl]ethan-1-one	brown	-0.0631284	0.830239	0.113462	0.699345	-0.163743	0.575925	0.0411937	0.888802	-0.528068	0.0522575	-0.296954	0.302539	0.180565	0.53675	0.0900876	0.759397	0.162205	0.579563	-0.590339	0.026246
PE (18:1e/22:4)	brown	-0.168798	0.56403	-0.0329261	0.911029	0.185074	0.526452	-0.140696	0.631404	0.517009	0.0583364	0.11578	0.693472	0.213817	0.462951	0.28944	0.315516	-0.0286085	0.922661	0.592295	0.02563
PS (18:0/20:4)	brown	-0.00430245	0.988353	-0.14272	0.626451	-0.06369	0.828749	-0.0806372	0.78406	0.575987	0.0311108	0.0894881	0.760955	0.250024	0.388633	-0.00391184	0.989411	-0.0987095	0.737079	0.850937	0.00011397
PC (16:0/18:0)	brown	-0.0493361	0.866986	-0.239534	0.409483	-0.0134924	0.963487	-0.0221286	0.940146	0.653767	0.0112137	0.172063	0.556402	0.125966	0.667854	0.0281655	0.923856	-0.00433109	0.988276	0.934419	9.96e-07
Prostaglandin F3α	brown	-0.189552	0.516312	0.0475386	0.871795	0.014015	0.962073	-0.0944656	0.748041	-0.537739	0.0473302	0.0712068	0.80886	-0.0933765	0.750862	0.0201399	0.945518	0.0730956	0.803879	-0.749594	0.00202385
N-Acetyl-aspartic acid	brown	0.190222	0.514803	0.135219	0.644871	0.00677264	0.981668	0.309862	0.28098	0.242849	0.402833	0.239565	0.409421	0.0459403	0.876074	-0.122182	0.677334	0.0223119	0.939651	0.488024	0.0766593
PE (18:0/22:4)	brown	-0.0624116	0.832142	-0.189177	0.517158	-0.0081812	0.977856	-0.0958841	0.744372	0.618125	0.0184721	-0.00466558	0.987371	0.223132	0.443207	0.288477	0.317201	-0.120893	0.680571	0.970704	8.57e-09
PE (18:1e/18:2)	brown	0.00855857	0.976835	-0.160954	0.58253	0.0685672	0.815833	0.0484932	0.86924	0.582931	0.0286801	0.470896	0.0892223	-0.0030758	0.991674	0.0833311	0.777009	0.272878	0.345216	0.822698	0.000302542
Hydroxyglutaric acid	brown	-0.0108104	0.970742	-0.233352	0.422034	-0.0386024	0.895761	-0.174844	0.549942	0.419879	0.135	0.220047	0.449698	-0.103825	0.723926	0.309637	0.281346	0.107041	0.715695	0.642026	0.013305
PE (20:0/18:2)	brown	-0.0799414	0.785884	-0.237606	0.413378	-0.027718	0.925062	-0.0716906	0.807584	0.552228	0.040594	0.0529872	0.857231	0.110247	0.707517	0.146301	0.617728	-0.182579	0.532139	0.876299	3.94e-05
PE (18:2/20:4)	brown	0.000931104	0.997479	-0.159785	0.585309	-0.0928742	0.752164	-0.0292826	0.920844	0.544362	0.0441569	0.0655014	0.823947	0.194287	0.505688	-0.00482581	0.986937	-0.101271	0.730485	0.838889	0.000176759
PS (16:0/18:1)	brown	-0.0230885	0.937554	-0.0882991	0.764049	-0.0115634	0.968705	-0.128395	0.661794	0.578292	0.0302876	0.185322	0.525889	0.288183	0.317718	0.0339584	0.90825	-0.0834424	0.776718	0.824022	0.000290119
PE (18:1e/22:5)	brown	-0.0514105	0.861441	-0.208627	0.474135	0.000335387	0.999092	-0.0981753	0.738457	0.629958	0.0157528	0.234617	0.419451	0.0856074	0.771064	0.153257	0.600918	-0.054986	0.851899	0.91124	5.82e-06
PE (18:0/22:5)	brown	-0.0325465	0.912051	-0.185548	0.525375	-0.0131848	0.964319	-0.0428598	0.884332	0.630605	0.0156134	-0.0221717	0.94003	0.222911	0.44367	0.164194	0.574861	-0.125348	0.669399	0.961501	4.33e-08
SM (d14:3/28:0)	brown	-0.0359655	0.90285	-0.0333273	0.909949	0.227901	0.433263	0.0485419	0.86911	0.544433	0.0441238	0.0534263	0.856059	0.00614668	0.983362	0.210397	0.470306	0.0175048	0.952638	0.566355	0.0347315
PC (18:0/22:4)	brown	-0.0217367	0.941204	-0.187511	0.520924	-0.0154686	0.958143	-0.052492	0.858553	0.566687	0.0346016	0.0312882	0.91544	0.146775	0.616577	0.269206	0.352004	-0.130275	0.657115	0.954418	1.17e-07
PC (18:0/20:3)	brown	-0.0536761	0.855392	-0.203983	0.48425	0.0471492	0.872837	-0.0358071	0.903276	0.592961	0.0254228	0.175914	0.547465	0.0758255	0.796691	0.245678	0.397203	-0.0256698	0.930587	0.93447	9.92e-07
L-(-)-Glyceric acid	brown	-0.451174	0.10539	-0.40295	0.153133	-0.00683937	0.981487	-0.369664	0.193303	0.451469	0.105134	0.138117	0.637733	0.297097	0.302295	0.173605	0.552817	0.188597	0.518468	0.523367	0.0547823
OxPS (18:0-18:1+3O)	brown	-0.0160843	0.956478	-0.10606	0.718203	-0.0704581	0.810837	-0.168193	0.56545	0.516516	0.0586186	0.0445989	0.879669	0.321985	0.261581	0.25048	0.387741	-0.110312	0.707352	0.883708	2.77e-05
PC (18:2/20:4)	brown	-0.0777385	0.791664	-0.0794282	0.787229	-0.16727	0.567614	-0.257731	0.373682	0.495955	0.0712885	0.248161	0.392296	0.190605	0.513941	0.0267642	0.927635	-0.171998	0.556555	0.620484	0.0179036
PC (18:0e/20:4)	brown	-0.0674725	0.818728	-0.216556	0.457103	0.0536412	0.855486	-0.0369091	0.900312	0.670018	0.00874697	0.0940086	0.749225	0.0909299	0.757208	0.153143	0.601192	-0.101747	0.729262	0.919525	3.29e-06
PG (18:1/18:1)	brown	-0.0752624	0.798173	0.0580048	0.843856	-0.105683	0.719167	-0.314657	0.273208	0.291233	0.312392	0.300292	0.296874	0.294676	0.30644	0.374267	0.187385	-0.155969	0.594414	0.583968	0.0283295
2-Hydroxymyristic acid	brown	-0.0426359	0.884932	-0.0771675	0.793164	0.189335	0.516801	-0.0637278	0.828649	0.429281	0.125579	0.0434796	0.882669	0.0723599	0.805818	0.318665	0.266811	-0.12895	0.660412	0.669389	0.00883396
LPC 17:0	brown	0.0904634	0.75842	0.0396858	0.892851	-0.102816	0.726515	-0.043189	0.883449	0.133833	0.648296	-0.500348	0.0684317	0.526685	0.0529914	0.0919371	0.754594	-0.24789	0.39283	0.409322	0.146129
PC (16:0e/16:0)	brown	-0.00765198	0.979288	-0.21474	0.460977	-0.0470104	0.873209	0.0319071	0.913773	0.429037	0.125817	0.00700655	0.981035	0.162628	0.578561	0.0960876	0.743846	-0.0786032	0.789394	0.851636	0.000110976
PE (18:0/18:1)	brown	-0.0541413	0.854151	-0.199588	0.493913	-0.00929955	0.974829	-0.08296	0.777979	0.595998	0.0244937	-0.0123637	0.96654	0.193099	0.508345	0.235989	0.416656	-0.160329	0.584015	0.944287	3.83e-07
PC (18:2/18:2)	brown	-0.11893	0.685516	-0.00444385	0.987971	-0.0919788	0.754486	-0.273963	0.343224	0.474435	0.0865158	0.341587	0.231963	0.31145	0.278391	0.0860526	0.769902	-0.11884	0.685742	0.626982	0.0164059
PE (18:2/18:2)	brown	0.0288992	0.921878	-0.146892	0.616295	-0.00789938	0.978618	0.0398796	0.89233	0.561792	0.0365518	0.0248789	0.932722	0.204469	0.483185	-0.0405099	0.890638	-0.0603213	0.837694	0.840154	0.000169084
Nicotinamide	brown	-0.222295	0.444964	-0.241861	0.404809	-0.0686691	0.815563	-0.060393	0.837504	0.54758	0.0426729	0.189372	0.516719	0.302869	0.292543	-0.00932804	0.974752	0.147354	0.615174	0.772996	0.00118718
Acetophenone	brown	-0.245752	0.397056	0.00670516	0.98185	-0.0508714	0.862882	-0.294208	0.307245	0.20894	0.473457	0.575146	0.0314151	0.458906	0.0988289	0.362264	0.203064	0.188408	0.518894	0.577585	0.0305381
8-Hydroxyquinoline	brown	0.0749782	0.798921	-0.117562	0.688967	-0.0150518	0.95927	0.0361734	0.902291	0.677115	0.00781199	-0.0542318	0.85391	0.0681356	0.816974	-0.0215042	0.941832	-0.176335	0.54649	0.807547	0.000477814
Creatine	brown	-0.0785293	0.789587	-0.336238	0.239831	-0.153951	0.599252	0.113074	0.700329	0.412307	0.142923	0.112298	0.702298	-0.159949	0.584919	-0.260775	0.367863	-0.078893	0.788633	0.596199	0.024433
Creatinine	brown	0.39244	0.165163	0.272541	0.345837	0.445382	0.110497	0.399451	0.157072	0.431411	0.123509	-0.0127457	0.965506	0.134513	0.646614	0.134356	0.647003	0.135304	0.64466	0.664966	0.00946377
PC (18:1/18:1)	brown	-0.0602592	0.837859	-0.136542	0.641608	-0.00751205	0.979667	-0.133088	0.650139	0.380295	0.179813	0.0535543	0.855718	0.0628498	0.830979	0.45143	0.105168	-0.15102	0.606305	0.720091	0.00367981
ADP-ribose	brown	-0.0846877	0.773465	-0.0115775	0.968666	-0.022626	0.938803	-0.149187	0.610732	0.507246	0.0641115	0.244908	0.398731	0.337301	0.238255	0.00287237	0.992225	0.0257706	0.930315	0.603153	0.0224054
Allantoin	brown	0.434654	0.1204	0.118024	0.687801	0.249332	0.389992	0.286332	0.320976	0.419251	0.135646	-0.425388	0.129424	-0.099717	0.734484	-0.136818	0.640928	-0.372	0.190286	0.452284	0.10443
(4-benzoylpiperidino)[4-(tert-butyl)phenyl]methanone	brown	0.42004	0.134834	0.240815	0.406906	0.476877	0.084683	0.433355	0.121639	0.507195	0.0641427	-0.238395	0.411782	0.147982	0.613651	-0.266838	0.35642	-0.176965	0.545036	0.607309	0.0212557
Styrene	brown	-0.211764	0.46736	0.0379388	0.897544	-0.00785572	0.978737	-0.324744	0.257281	0.183273	0.530554	0.467829	0.0916146	0.518742	0.0573513	0.515055	0.0594607	0.17104	0.558789	0.600775	0.0230839
2,4-Dimethylbenzaldehyde	brown	-0.218422	0.453138	0.00670621	0.981847	-0.00442489	0.988022	-0.299636	0.297982	0.161124	0.582127	0.533506	0.0494433	0.421795	0.133042	0.519933	0.0566819	0.230894	0.427079	0.576677	0.0308624
PC (19:2/19:2)	brown	-0.0546112	0.852898	0.0159717	0.956783	0.116778	0.690948	-0.162908	0.5779	0.459303	0.0984996	0.170577	0.55987	0.280904	0.330635	0.577003	0.0307458	-0.0370533	0.899925	0.822215	0.000307183
Cuminaldehyde	brown	-0.0374167	0.898948	0.0878161	0.765306	0.018248	0.95063	-0.139403	0.634574	0.211914	0.467038	0.351749	0.217461	0.409157	0.146308	0.53341	0.0494921	0.0386851	0.895539	0.765271	0.001425
Ala-Gln	brown	0.20489	0.482265	-0.0311179	0.915899	-0.0130934	0.964566	0.249559	0.389547	0.155295	0.596029	-0.126798	0.665777	0.222619	0.444283	0.220644	0.44844	0.178782	0.540846	0.747901	0.00209892
KMH	brown	-0.0977664	0.739511	0.0822413	0.77986	0.0840358	0.775167	-0.185008	0.526602	0.263139	0.363378	0.496801	0.0707322	0.380327	0.179773	0.499715	0.0688381	0.117311	0.6896	0.705973	0.00477829
5,7-dimethylpyrido[2,3-d]pyrimidin-4(3H)-one	brown	0.0579938	0.843885	-0.141246	0.630057	0.184772	0.52714	0.143231	0.625205	0.487891	0.0767516	0.200031	0.492935	-0.0757799	0.796811	-0.153036	0.601451	-0.00697112	0.98113	0.664214	0.00957417
SM (d26:1/12:0)	brown	-0.0965697	0.742601	-0.135656	0.643792	-0.0326705	0.911717	-0.191058	0.512924	0.456078	0.101195	-0.0809867	0.783144	0.225448	0.438363	0.572878	0.0322471	-0.121989	0.677817	0.821515	0.000313997
PC (19:1/19:2)	brown	-0.0154873	0.958092	-0.135405	0.644411	0.0107575	0.970885	-0.0805651	0.784249	0.420078	0.134795	0.229673	0.429597	-0.0226182	0.938824	0.424059	0.130755	-0.017507	0.952632	0.774576	0.00114267
SM (d28:0/14:1)	brown	-0.23035	0.428199	-0.116555	0.691511	0.183575	0.529866	-0.157176	0.591529	0.504523	0.0657933	0.429203	0.125655	0.30693	0.285794	0.211877	0.467117	0.270666	0.349296	0.660735	0.010098
17(S)-HETE	brown	-0.313444	0.275161	0.028095	0.924046	0.0444531	0.88006	-0.199137	0.49491	0.443242	0.112427	0.17106	0.558743	0.486385	0.0778042	0.20216	0.488248	-0.198439	0.496456	0.572131	0.0325246
PC (19:1/19:1)	brown	-0.182253	0.532885	-0.0473949	0.87218	0.108311	0.71245	-0.207003	0.47766	0.510284	0.0622727	0.116622	0.691342	0.324706	0.257339	0.390126	0.167892	-0.0691914	0.814183	0.728273	0.0031408
PC (14:0e/18:0)	brown	-0.116316	0.692116	-0.180777	0.536263	-0.0246696	0.933286	-0.147531	0.614745	0.406067	0.14968	0.00774273	0.979042	0.173262	0.553614	0.495568	0.0715441	-0.0642054	0.827382	0.780658	0.000983663
8-Isoprostaglandin F1α	brown	-0.27964	0.33291	-0.0182877	0.950522	0.152167	0.603541	-0.200183	0.4926	0.5625	0.0362647	0.294438	0.306849	0.375782	0.185464	0.10968	0.70896	0.142274	0.627541	0.47809	0.0837822
(3S,9aS)-3-benzyl-octahydro-1H-pyrido[1,2-a]pyrazin-1-one	brown	0.0304771	0.917625	0.145223	0.62035	0.255438	0.378098	-0.0241016	0.934819	0.539577	0.0464334	0.294745	0.306322	0.424599	0.130212	0.234683	0.419315	0.0715889	0.807852	0.815747	0.000374999
SM (d26:1/16:2)	brown	-0.018448	0.950089	0.172084	0.556354	0.300478	0.29656	-0.0108184	0.97072	0.315124	0.272458	0.22652	0.436131	0.352447	0.216485	0.384203	0.175011	0.00552808	0.985036	0.645811	0.0126007
D-Glucarate	brown	0.280067	0.332141	-0.00745748	0.979814	0.255765	0.377466	0.399312	0.15723	0.33848	0.236513	0.0466576	0.874153	0.118276	0.687164	-0.238267	0.41204	0.141714	0.62891	0.6875	0.00658539
PC (17:0/17:0)	brown	-0.0809794	0.783163	-0.153972	0.599202	-0.0269273	0.927195	-0.155668	0.595136	0.502526	0.0670457	-0.00451221	0.987786	0.202675	0.487116	0.466086	0.0929936	-0.127206	0.664757	0.877107	3.8e-05
3-hydroxy-1,5-diphenylpentan-1-one	brown	0.50057	0.0682898	0.501041	0.0679887	0.405146	0.150695	0.466864	0.0923764	0.168361	0.565055	-0.338089	0.23709	0.484476	0.0791521	0.0904094	0.758561	-0.213472	0.463691	0.568036	0.0340783
PE (18:1/20:5)	brown	0.0399288	0.892198	-0.121163	0.679894	-0.000198081	0.999464	0.0429489	0.884093	0.54702	0.0429282	0.00422125	0.988573	0.233061	0.42263	0.00448945	0.987847	-0.0880881	0.764598	0.861059	7.65e-05
DAG (16:0/18:1)	brown	-0.112516	0.701746	-0.1405	0.631883	-0.036851	0.900469	-0.221985	0.445616	0.445322	0.110551	-0.0700222	0.811988	0.237324	0.413948	0.569232	0.0336188	-0.151244	0.605765	0.811151	0.000430156
ACar 10:1	brown	0.217628	0.454822	0.104633	0.721857	0.15177	0.604498	0.328765	0.251092	0.39368	0.163712	0.201625	0.489422	0.0231845	0.937295	-0.0579977	0.843875	-0.0332587	0.910134	0.664411	0.0095451
LPC 15:0	brown	0.0415997	0.887712	0.0621905	0.832728	0.0927603	0.752459	-0.128137	0.662437	0.386643	0.172055	-0.252702	0.383402	0.650982	0.0116851	0.429392	0.12547	-0.0268899	0.927296	0.778254	0.00104424
Xanthosine	brown	-0.0849095	0.772885	-0.027723	0.925049	-0.137908	0.638247	-0.214723	0.461013	0.422167	0.132664	0.0902515	0.758971	0.24748	0.393638	0.572841	0.0322607	-0.190855	0.513379	0.828137	0.000254111
SM (d14:0/18:1)	brown	-0.204028	0.484151	-0.300436	0.296631	-0.18057	0.53674	-0.403832	0.152151	0.554122	0.0397687	0.347491	0.223467	-0.0870888	0.767201	-0.0109445	0.970379	-0.219705	0.450422	0.552284	0.0405695
PC (20:2/20:3)	brown	-0.0483591	0.869599	-0.165215	0.57245	-0.00369603	0.989995	-0.0940626	0.749085	0.558678	0.0378339	-0.0346776	0.906314	0.246494	0.395586	0.348834	0.221561	-0.128344	0.661921	0.961703	4.19e-08
SM (d20:1/17:0)	brown	-0.0777993	0.791504	-0.0845789	0.773749	-0.0973052	0.740702	-0.255664	0.377662	0.206402	0.478968	-0.0514774	0.861263	0.296171	0.303876	0.739732	0.00249262	-0.12392	0.672974	0.750312	0.0019927
1,2-dihydroxyheptadec-16-yn-4-yl acetate	brown	0.0753325	0.797988	-0.014923	0.959618	0.155747	0.594945	0.0884088	0.763763	0.539998	0.0462298	-0.0940806	0.749038	0.371526	0.190895	0.181637	0.534295	-0.033149	0.910429	0.902828	9.83e-06
PC (18:0/18:1)	brown	-0.0760925	0.795989	0.00799268	0.978366	0.17536	0.548746	-0.0972291	0.740898	0.527792	0.0524032	0.143761	0.623912	0.39251	0.16508	0.328165	0.252009	0.0167775	0.954604	0.842039	0.000158146
7-Hydroxy-3,4-dihydrocarbostyril	brown	0.12229	0.677062	-0.0864395	0.768893	0.0197999	0.946436	0.101075	0.73099	0.64162	0.0133822	-0.0403714	0.89101	0.0431428	0.883573	-0.0343523	0.90719	-0.157461	0.590848	0.801242	0.000571353
PE (16:1e/20:4)	green	-0.238589	0.411389	-0.278196	0.335517	0.118462	0.686694	-0.282341	0.328062	0.992305	2.95e-12	0.281173	0.330153	-0.0673819	0.818968	-0.18608	0.524168	-0.0554216	0.850737	0.603136	0.0224102
PE (18:0/20:4)	green	-0.272579	0.345766	-0.288929	0.316411	0.106371	0.717406	-0.272057	0.346727	0.978165	1.49e-09	0.443442	0.112245	-0.0966168	0.742479	-0.282977	0.326928	0.075923	0.796435	0.537225	0.0475834
PC (16:0/16:0)	green	-0.0937757	0.749828	-0.183714	0.52955	0.197369	0.498828	-0.134739	0.646056	0.974566	3.7e-09	0.146468	0.617325	-0.0406072	0.890377	-0.183346	0.530389	-0.0710625	0.809241	0.646733	0.0124334
SM (d14:1/20:0)	green	-0.0648676	0.825627	-0.020208	0.945334	0.342714	0.230326	-0.156914	0.592154	0.770631	0.00125634	0.415981	0.13904	-0.203373	0.485586	-0.24907	0.390507	0.171816	0.55698	0.132203	0.652332
PE (18:2e/20:4)	green	-0.30977	0.28113	-0.225781	0.437669	0.141309	0.629902	-0.332752	0.245044	0.804687	0.000518584	0.693867	0.00591112	0.0322353	0.912889	-0.0854703	0.771422	0.231579	0.425669	0.562874	0.0361141
PC (18:0/20:4)	green	-0.190552	0.514062	-0.261508	0.366469	0.120878	0.680611	-0.170957	0.558982	0.953665	1.29e-07	0.162517	0.578826	0.0613943	0.834843	-0.142016	0.628173	-0.0122046	0.96697	0.730302	0.00301732
PE (16:0/18:1)	green	-0.157435	0.59091	-0.223901	0.441595	0.158546	0.588259	-0.202875	0.486678	0.972103	6.41e-09	0.182804	0.531626	-0.0266346	0.927985	-0.218602	0.452755	-0.0925161	0.753092	0.618372	0.0184118
PE (18:1/20:4)	green	-0.211401	0.468142	-0.259835	0.369654	0.125492	0.669038	-0.294842	0.306156	0.946774	2.93e-07	0.119583	0.683869	-0.119228	0.684765	-0.167655	0.566711	-0.113159	0.700112	0.450362	0.106096
PE (16:1e/22:6)	green	-0.319281	0.265835	-0.213242	0.464184	0.0908902	0.757312	-0.337631	0.237766	0.91805	3.66e-06	0.580305	0.0295818	-0.0645047	0.826589	-0.204173	0.483833	0.0178701	0.951651	0.501869	0.0674617
Gluconolactone	green	0.0575583	0.845045	0.161272	0.581776	0.205372	0.481213	-0.152271	0.603292	0.55962	0.0374422	-0.0677282	0.818052	0.318881	0.266468	-0.161508	0.581217	-0.238591	0.411384	0.335091	0.241538
PE (16:0/18:2)	green	-0.242563	0.403405	-0.251633	0.385487	0.139098	0.635323	-0.270854	0.348949	0.971028	8.02e-09	0.382763	0.176771	-0.0191119	0.948295	-0.214995	0.460431	0.108646	0.711597	0.543465	0.0445776
PC (18:1/20:4)	green	-0.240461	0.407618	-0.174725	0.550217	0.0852092	0.772103	-0.232114	0.424571	0.773006	0.00118687	0.787301	0.00083073	-0.0604743	0.837288	-0.289143	0.316035	0.231462	0.42591	0.469153	0.0905764
PC (16:0e/18:2)	green	-0.267029	0.356062	-0.273467	0.344135	0.140654	0.631507	-0.245139	0.398271	0.855102	9.71e-05	0.613721	0.01957	-0.192385	0.509945	-0.213819	0.462947	0.294912	0.306034	0.385761	0.17312
PE (16:1e/18:2)	green	-0.296634	0.303085	-0.299927	0.29749	0.0389535	0.894818	-0.311564	0.278206	0.959584	5.77e-08	0.406842	0.14883	-0.159795	0.585286	-0.229437	0.430083	0.0117465	0.968209	0.471216	0.088975
PE (18:0e/20:4)	green	-0.181959	0.533558	-0.244571	0.399402	0.048077	0.870354	-0.176589	0.545903	0.884518	2.66e-05	0.390819	0.167072	0.0255565	0.930893	0.0317863	0.914098	0.062213	0.832669	0.852602	0.000106945
SM (d14:0/20:0)	green	-0.0139207	0.962328	-0.120472	0.681631	0.202487	0.487528	-0.0427126	0.884726	0.946241	3.1e-07	0.196303	0.501194	-0.0232856	0.937022	-0.198324	0.496709	-0.103344	0.725161	0.74906	0.00204729
PE (16:1e/22:4)	green	-0.302343	0.293424	-0.362354	0.202943	0.0415084	0.887957	-0.188174	0.519423	0.90119	1.08e-05	0.262705	0.364199	0.00325451	0.99119	-0.168627	0.564431	0.061391	0.834852	0.680475	0.00739728
PE (18:0/22:6)	green	-0.147835	0.614007	-0.216825	0.45653	0.161434	0.581391	-0.253596	0.381666	0.930042	1.45e-06	0.0323351	0.91262	-0.0532364	0.856566	-0.150958	0.606456	-0.180095	0.537829	0.527347	0.0526392
PE (18:1e/18:1)	green	0.0133674	0.963825	-0.0610477	0.835764	0.251341	0.386057	0.203788	0.484675	0.602149	0.0226901	0.472464	0.088016	-0.280437	0.331474	-0.261487	0.366509	0.184856	0.526949	0.38129	0.178582
PE (18:1e/22:6)	green	-0.208661	0.474061	-0.30736	0.285086	0.0812466	0.782463	-0.190666	0.513804	0.947293	2.76e-07	0.125869	0.668097	0.0364516	0.901543	-0.130238	0.657209	-0.0505663	0.863697	0.746966	0.00214131
(2S)-4-Oxo-2-phenyl-3,4-dihydro-2H-chromen-7-yl beta-D-glucopyranoside	green	0.0614727	0.834635	0.159369	0.586298	0.348204	0.222454	0.0291479	0.921207	0.686001	0.00675255	0.291744	0.311503	0.23884	0.410883	0.0362307	0.902137	-0.0436604	0.882185	0.739372	0.00251123
LPS 16:0	green	0.0501275	0.86487	0.175922	0.547445	-0.153683	0.599896	0.0396952	0.892826	-0.676611	0.00787573	-0.360314	0.205687	0.670963	0.00861778	0.198226	0.496927	0.200748	0.491354	-0.191987	0.510836
PC (17:0/18:2)	green	-0.205484	0.480969	-0.140208	0.6326	0.255498	0.377982	-0.259322	0.370635	0.709733	0.00446351	0.370452	0.192282	-0.186102	0.524116	-0.195159	0.503742	0.18232	0.532732	0.0658158	0.823114
PA (16:0/16:0)	green	-0.151553	0.60502	-0.199637	0.493805	0.217622	0.454835	-0.224323	0.440713	0.913876	4.88e-06	0.109203	0.710176	-0.130187	0.657335	-0.192955	0.508666	-0.0369865	0.900104	0.36919	0.19392
PG (18:0/18:1)	green	-0.380697	0.179315	-0.384124	0.175107	-0.1781	0.542417	-0.465267	0.0936469	0.656298	0.010798	0.498062	0.0699083	-0.174159	0.55153	-0.248738	0.391159	-0.119035	0.685251	0.323379	0.259402
PE (18:1/18:2)	green	-0.223284	0.442889	-0.235034	0.4186	0.140397	0.632136	-0.25613	0.376763	0.947511	2.69e-07	0.177736	0.543256	-0.133891	0.648153	-0.194304	0.505651	-0.292288	0.31056	0.547685	0.0426248
PE (18:1/18:1)	green	-0.0649889	0.825305	-0.196334	0.501127	0.14436	0.622453	-0.128434	0.661697	0.906261	7.98e-06	0.101781	0.729173	0.0243177	0.934236	-0.186474	0.523273	-0.101777	0.729185	0.708341	0.00457806
Palmitoyl sphingomyelin	green	-0.0513168	0.861692	-0.0177779	0.9519	0.415492	0.139553	-0.0973255	0.740649	0.915288	4.44e-06	0.280307	0.331708	-0.147543	0.614715	-0.180655	0.536545	-0.0776418	0.791918	0.420905	0.133949
DL-Dipalmitoylphosphatidylcholine	green	-0.151637	0.604819	-0.220148	0.449485	0.116901	0.690636	-0.214331	0.46185	0.981278	5.97e-10	0.232672	0.423427	-0.0623783	0.83223	-0.167911	0.566109	-0.0913504	0.756117	0.660516	0.0101319
2-methyl-5-pyridin-2-yl-7-(trifluoromethyl)pyrazolo[1,5-a]pyrimidine	green	0.129505	0.65903	0.000648565	0.998244	0.21501	0.4604	0.151882	0.604228	0.606344	0.0215186	0.0149698	0.959491	-0.0631335	0.830226	-0.32318	0.259713	-0.337225	0.238366	0.611916	0.0200339
PE (18:0/20:5)	green	-0.203708	0.48485	-0.23587	0.416899	0.155389	0.595804	-0.257123	0.374851	0.914347	4.73e-06	-0.00397205	0.989248	-0.0496547	0.866134	-0.154815	0.597178	-0.155346	0.595905	0.446395	0.109592
PE (19:2/19:2)	green	-0.270446	0.349704	-0.353127	0.215538	0.0834011	0.776826	-0.256405	0.376231	0.966385	1.94e-08	0.302693	0.292839	-0.142059	0.628068	-0.221165	0.44734	-0.0154573	0.958173	0.609617	0.0206367
PE (17:1/17:1)	green	-0.257094	0.374907	-0.315905	0.271207	0.154721	0.597404	-0.237501	0.41359	0.957453	7.81e-08	0.240178	0.408188	-0.104519	0.722148	-0.220374	0.449009	-0.0937157	0.749983	0.578516	0.0302083
PC (5:0/16:4)	green	-0.30869	0.282898	-0.332272	0.245768	0.0163516	0.955755	-0.372603	0.189512	0.73386	0.00281001	0.148482	0.61244	0.242463	0.403604	0.234421	0.419851	0.337804	0.237511	0.660682	0.0101062
SM (d22:0/12:0)	green	-0.136516	0.641671	-0.22737	0.434365	0.153717	0.599814	-0.158572	0.588197	0.962147	3.91e-08	0.116392	0.691924	-0.116124	0.692601	-0.215865	0.458576	-0.183448	0.530156	0.600004	0.0233072
1-Methyluric acid	green	-0.034434	0.90697	-0.0762367	0.79561	-0.0192351	0.947962	-0.0918688	0.754771	0.696009	0.00569679	0.0223119	0.939651	0.123999	0.672776	0.190292	0.514645	0.146989	0.61606	0.6328	0.0151476
PC (18:2e/16:0)	green	-0.208795	0.473771	-0.343559	0.229104	-0.0539283	0.854719	-0.0755026	0.797541	0.610566	0.0203862	0.690898	0.00621855	-0.590164	0.0263017	-0.335039	0.241615	0.194622	0.504941	0.208731	0.473909
PC (18:1/20:5)	green	-0.264402	0.360993	-0.139014	0.635529	0.0713167	0.80857	-0.282888	0.327086	0.595428	0.0246661	0.5774	0.0306039	0.0345143	0.906754	0.187707	0.520479	-0.057939	0.844031	0.677894	0.00771422
Quinoline-4-carboxylic acid	green	0.0747341	0.799563	0.0545212	0.853138	-0.11635	0.692028	0.0414913	0.888003	-0.575061	0.031446	-0.595299	0.0247052	0.0934365	0.750706	-0.0280146	0.924263	-0.12249	0.676559	-0.600558	0.0231466
PE (17:0/17:1)	green	-0.200859	0.491109	-0.248783	0.39107	0.124879	0.670574	-0.174944	0.549709	0.954358	1.18e-07	0.119083	0.685129	-0.000210431	0.99943	-0.182944	0.531307	-0.130399	0.656808	0.653117	0.0113223
Mezlocillin	green	-0.307339	0.28512	-0.0863092	0.769233	-0.00437423	0.988159	-0.291728	0.311532	0.679133	0.0075608	0.0553209	0.851006	0.187139	0.521767	-0.228318	0.432398	-0.283984	0.325134	0.29651	0.303297
Dulcitol	green	-0.546927	0.0429709	-0.633467	0.0150084	-0.373997	0.187729	-0.416173	0.138839	0.583633	0.0284424	0.257099	0.374897	-0.0562868	0.848431	0.0609184	0.836107	0.226459	0.436257	0.470244	0.0897267
PC (19:2/18:4)	green	-0.150322	0.60799	-0.23802	0.412539	0.130165	0.657389	-0.225535	0.438181	0.912053	5.51e-06	-0.0836226	0.776247	-0.0227975	0.93834	-0.112474	0.701852	-0.214704	0.461053	0.55395	0.0398428
Neodiosmin	green	-0.305926	0.287455	-0.0803324	0.784859	-0.0453407	0.877681	-0.282629	0.327549	0.654494	0.0110931	0.110952	0.705723	0.189062	0.517417	-0.230452	0.42799	-0.280035	0.332197	0.31925	0.265884
6-methoxy-4-(trifluoromethyl)nicotinamide	green	-0.29459	0.306589	-0.157604	0.590506	0.178057	0.542517	-0.277084	0.337532	0.649754	0.0118978	0.123087	0.675061	0.241908	0.404715	0.277104	0.337495	0.172526	0.555325	0.472999	0.087607
Threonine	grey	-0.00393342	0.989352	-0.215187	0.460021	0.0207466	0.943878	0.123003	0.675273	-0.187765	0.520349	0.161788	0.580552	-0.543116	0.0447416	-0.302671	0.292875	-0.241142	0.406251	-0.164748	0.573553
α-D-Glucose-1,6-bisphosphate	grey	0.279721	0.332764	0.0771977	0.793084	0.0665105	0.821274	0.435335	0.119754	-0.0896335	0.760577	0.212698	0.465352	-0.0867316	0.768132	-0.139978	0.633162	0.141653	0.62906	0.349432	0.220717
Guanosine monophosphate (GMP)	grey	0.146161	0.61807	0.383066	0.176399	0.422038	0.132796	0.0696107	0.813075	0.402479	0.15366	-0.0611047	0.835612	0.61971	0.0180884	-0.184968	0.526694	-0.144199	0.622845	0.31887	0.266487
D-Ribulose 5-phosphate	grey	-0.0272765	0.926253	0.204044	0.484115	0.159926	0.584975	-0.0872916	0.766673	0.0420195	0.886586	-0.325182	0.256603	0.822505	0.000304391	0.581683	0.0291058	0.129102	0.660034	0.398471	0.158187
4-Oxoproline	grey	0.335899	0.240334	0.0145975	0.960498	0.201367	0.489991	0.172629	0.555085	0.319578	0.265366	0.13331	0.649589	-0.429103	0.125753	-0.399847	0.156623	0.218975	0.451967	-0.0592308	0.840594
3-Hydroxybutyric acid	grey	0.114972	0.695517	0.0949331	0.746832	0.213461	0.463714	0.000646012	0.998251	-0.182362	0.532635	-0.0442838	0.880513	0.163543	0.576398	-0.378832	0.181633	-0.104903	0.721164	-0.228969	0.431051
Uridine	grey	0.126396	0.666781	0.364655	0.199877	0.459603	0.0982515	0.236195	0.416238	0.0114209	0.96909	0.420186	0.134685	0.417582	0.137372	-0.110288	0.707411	0.374058	0.187651	0.09674	0.742161
Oleoyl-L-α-lysophosphatidic acid	grey	0.19084	0.513413	0.0935487	0.750416	0.111979	0.703111	0.110114	0.707856	-0.468735	0.0909034	-0.348953	0.221392	0.20237	0.487786	-0.0476752	0.871429	0.450779	0.105733	-0.496158	0.0711551
(2R)-2,3-Dihydroxypropanoic acid	grey	-0.220003	0.449792	-0.204129	0.48393	-0.0783386	0.790088	-0.478092	0.0837805	0.295215	0.305514	0.0321588	0.913095	0.455907	0.101339	0.179105	0.540104	0.352476	0.216445	0.246818	0.394946
Uridine 5'-diphosphogalactose	grey	0.456357	0.10096	0.332769	0.245019	0.417249	0.137717	0.443883	0.111846	-0.299794	0.297716	-0.0272612	0.926294	-0.535941	0.0482195	-0.0166483	0.954953	-0.164176	0.574902	-0.344878	0.227203
UDP-N-acetylglucosamine	grey	-0.267394	0.355381	-0.0254755	0.931112	-0.013575	0.963263	-0.0961885	0.743586	-0.00847601	0.977058	0.336175	0.239924	-0.0177402	0.952002	0.00955397	0.974141	0.306175	0.287043	-0.215007	0.460405
L-Histidine	grey	0.208185	0.475094	0.207409	0.476778	0.214293	0.461933	0.218614	0.452731	-0.0364422	0.901568	0.283407	0.32616	0.0480603	0.870399	0.197168	0.499274	0.00748109	0.97975	0.280211	0.331882
Cyclic ADP-ribose	grey	0.166957	0.568352	0.120169	0.682394	0.164225	0.574785	0.0496785	0.86607	-0.102495	0.727341	0.0864589	0.768843	-0.452005	0.104671	-0.325171	0.256619	-0.0336486	0.909084	-0.525046	0.0538709
L-Glutamic acid	grey	0.378158	0.182475	0.105373	0.719961	0.262369	0.364836	0.157457	0.590857	0.185696	0.52504	-0.0278064	0.924824	-0.395726	0.161338	-0.339493	0.235024	0.125843	0.668162	-0.22859	0.431835
L-Glutathione oxidized	grey	-0.322035	0.261503	-0.296989	0.302479	-0.0284219	0.923165	-0.489489	0.0756465	0.319673	0.265215	0.0790894	0.788118	-0.110561	0.706717	-0.0727301	0.804842	0.116398	0.691908	-0.215612	0.459115
Docosahexaenoic acid	grey	-0.159107	0.586922	0.0655601	0.823792	-0.0767412	0.794284	-0.264077	0.361606	0.177133	0.544646	-0.363558	0.201336	0.73743	0.00261348	0.248747	0.391142	-0.365093	0.199297	0.418468	0.136454
Adrenic acid	grey	-0.241524	0.405483	0.163619	0.576218	-0.0272825	0.926237	-0.212991	0.464723	-0.0529689	0.85728	-0.351276	0.218123	0.775414	0.00111962	0.211443	0.468052	-0.301784	0.294362	0.0790285	0.788278
D-Glucose 6-phosphate	grey	-0.23692	0.414766	-0.269428	0.351592	-0.270188	0.350181	-0.100742	0.731844	0.0606877	0.836721	0.449894	0.106504	0.12875	0.66091	-0.301691	0.29452	0.465088	0.0937902	0.167749	0.56649
Elaidic acid	grey	-0.305547	0.288082	0.119805	0.683309	0.123937	0.672932	-0.217419	0.455267	0.0378948	0.897663	0.248716	0.391203	0.707635	0.00463711	0.0105997	0.971312	0.379581	0.180699	-0.0497908	0.86577
N-Lauroylsarcosine	grey	-0.0521378	0.859499	-0.085453	0.771467	0.142188	0.627751	-0.289932	0.314657	0.420605	0.134256	-0.0984991	0.737622	-0.274183	0.342822	-0.12779	0.6633	-0.179647	0.538859	-0.189989	0.515328
3-O-Feruloylquinic acid	grey	0.0132588	0.964119	0.192656	0.509336	0.280541	0.331287	0.075416	0.797768	0.364424	0.200184	0.249015	0.390615	-0.126782	0.665816	-0.534485	0.0489488	-0.191016	0.513018	-0.154949	0.596857
acetyl phosphate	grey	0.2967	0.302972	0.321973	0.2616	0.341506	0.232081	0.177588	0.543597	-0.0458192	0.876399	-0.441657	0.11387	-0.0104536	0.971707	0.426046	0.128769	-0.352373	0.21659	0.00592494	0.983962
8Z,11Z,14Z-Eicosatrienoic acid	grey	-0.10763	0.71419	0.320307	0.264217	0.104255	0.722824	-0.188811	0.517984	-0.150211	0.608257	-0.194522	0.505164	0.785197	0.000876932	0.482319	0.0806952	-0.0915585	0.755577	0.0669356	0.820149
LPC 16:0	grey	0.145811	0.618919	0.218175	0.453661	0.0105574	0.971426	-0.175849	0.547615	-0.128186	0.662314	-0.550893	0.0411833	0.747317	0.00212531	0.532174	0.0501224	-0.131854	0.653197	0.296873	0.302677
1-Caffeoylquinic Acid	grey	0.178098	0.542421	0.289303	0.315755	0.0817554	0.781131	0.137278	0.639796	-0.395667	0.161406	-0.191283	0.512416	0.317812	0.268165	0.340829	0.233068	0.271518	0.347723	-0.261962	0.365607
Adenosine diphosphate ribose	grey	-0.19257	0.509528	-0.164841	0.573333	0.00913405	0.975277	-0.257321	0.374469	0.389939	0.168114	0.00387509	0.98951	0.0330113	0.910799	-0.229299	0.430368	-0.0897243	0.760341	0.110725	0.706299
5-oxoproline	grey	0.313315	0.27537	0.217549	0.454989	0.095309	0.745859	0.359294	0.207067	-0.197304	0.498971	0.197546	0.498434	-0.350935	0.218602	-0.324577	0.257541	-0.364705	0.19981	-0.0627099	0.83135
D-Erythrose 4-phosphate	grey	-0.237955	0.41267	-0.2892	0.315936	-0.30204	0.293933	-0.0876214	0.765813	0.0431197	0.883634	0.441095	0.114385	0.115317	0.694642	-0.308631	0.282996	0.409232	0.146226	0.197424	0.498705
Glycerol-3-phosphate	grey	-0.0535892	0.855624	-0.0873144	0.766613	0.142167	0.627804	-0.286454	0.32076	0.425605	0.129207	-0.0751688	0.798419	-0.291126	0.312577	-0.141023	0.630601	-0.171126	0.558589	-0.195507	0.502967
Nicotinamide adenine dinucleotide	grey	0.224616	0.4401	0.147292	0.615323	0.249967	0.388745	0.120438	0.681716	0.233747	0.421228	0.102325	0.727777	-0.431776	0.123156	-0.45041	0.106054	-0.478479	0.0834951	-0.120807	0.680789
acetoacetate	grey	0.203298	0.48575	0.0463653	0.874936	0.00640908	0.982652	0.298313	0.300225	0.0708633	0.809767	0.185928	0.524512	0.0302472	0.918244	-0.117654	0.688733	0.445109	0.110743	0.298612	0.299718
PS (18:0/18:1)	grey	0.0438525	0.881669	-0.245533	0.39749	-0.0666505	0.820904	-0.131608	0.653806	0.00478813	0.987039	-0.102786	0.726592	-0.527524	0.0525455	-0.321686	0.262048	-0.0464728	0.874648	-0.410781	0.144556
Lauric acid ethyl ester	grey	-0.0980587	0.738757	-0.0573897	0.845494	0.0244146	0.933975	0.0419257	0.886838	0.0942919	0.748491	-0.0441558	0.880856	0.300178	0.297067	-0.182224	0.532951	0.191583	0.511744	0.0476434	0.871514
11(Z),14(Z)-Eicosadienoic acid	grey	-0.382705	0.176842	-0.0156098	0.957761	-0.119835	0.683235	-0.285783	0.321945	-0.00882504	0.976113	-0.122969	0.675357	0.773899	0.00116158	0.328455	0.251566	0.120522	0.681506	0.176928	0.54512
OxPC (16:0-18:2+1O)	grey	-0.211909	0.467047	0.0492157	0.867308	-0.288945	0.316383	-0.353711	0.214728	-0.0228697	0.938145	0.53216	0.0501295	0.182452	0.532429	0.216338	0.457566	0.144397	0.622362	0.0288128	0.922111
5'-Adenylic acid	grey	-0.170588	0.559844	0.141626	0.629128	-0.0622783	0.832496	-0.145176	0.620466	-0.257229	0.374646	0.265846	0.358278	0.0158356	0.95715	0.230171	0.428568	-0.234245	0.42021	-0.234841	0.418993
PC (16:1/18:2)	grey	-0.15186	0.604281	0.0216546	0.941426	-0.282469	0.327834	-0.351062	0.218423	0.0822924	0.779726	0.444961	0.110875	-0.0128512	0.965221	0.152653	0.60237	-0.0874986	0.766133	0.0619051	0.833486
trans-10-Heptadecenoic Acid	grey	-0.18378	0.529398	0.25078	0.387154	0.152149	0.603586	-0.092037	0.754335	0.00187805	0.994916	0.0607923	0.836443	0.773868	0.00116246	-0.0227855	0.938372	0.0342375	0.907499	0.0933769	0.750861
LysoPE 18:0	grey	0.196289	0.501226	0.220434	0.448883	0.0602196	0.837965	-0.131364	0.654411	-0.110099	0.707893	-0.52261	0.0551972	0.710592	0.00439394	0.480425	0.0820679	-0.0726964	0.804931	0.299356	0.298457
11(E)-Eicosenoic Acid	grey	-0.651654	0.01157	-0.442331	0.113255	-0.425061	0.129751	-0.468731	0.0909062	0.0898825	0.75993	0.161669	0.580834	0.551539	0.0408971	0.28257	0.327654	0.462232	0.096095	0.285373	0.32267
LPG 16:0	grey	0.0108378	0.970667	-0.0430113	0.883925	-0.23102	0.426819	-0.354703	0.213353	-0.217574	0.454938	-0.512803	0.0607761	0.331863	0.246385	0.607922	0.02109	-0.206224	0.479356	0.126768	0.665851
LPC 18:0	grey	-0.360122	0.205947	-0.00423539	0.988535	-0.09626	0.743401	-0.516172	0.0588159	0.10109	0.730951	-0.10921	0.710158	0.921635	2.82e-06	0.506463	0.0645919	0.0886271	0.763195	0.336398	0.239593
2-C-methyl D-erythritol 4-phosphate	grey	-0.358818	0.207713	-0.179645	0.538863	0.0421983	0.886106	-0.253212	0.382411	0.303935	0.290764	0.203481	0.485348	0.516035	0.0588947	0.033856	0.908525	0.267755	0.354707	0.380831	0.17915
PC (16:0e/18:1)	grey	-0.0756464	0.797162	-0.262506	0.364577	0.0455105	0.877226	0.260672	0.368059	0.0590444	0.84109	0.245966	0.396631	-0.351099	0.218371	-0.32242	0.260899	0.299897	0.297541	0.0231983	0.937258
trans-2-Butene-1,4-dicarboxylic Acid	grey	-0.262151	0.365248	-0.269035	0.352323	-0.423994	0.13082	-0.154618	0.597652	-0.206268	0.479259	0.24355	0.401434	0.139301	0.634824	-0.297661	0.301334	0.412056	0.14319	-0.167049	0.568135
7-Methylxanthine	grey	0.122611	0.676256	0.0177335	0.95202	0.0821966	0.779977	-0.113465	0.699336	-0.140556	0.631745	-0.0266114	0.928047	0.0446405	0.879557	0.29065	0.313405	-0.0829843	0.777916	0.151252	0.605746
D-Threose	grey	-0.280374	0.331588	-0.196941	0.499777	-0.147483	0.614861	-0.170035	0.561136	-0.0305899	0.917321	0.434838	0.120225	0.0445772	0.879727	-0.28212	0.328458	0.34133	0.232338	-0.175154	0.549224
LPA 16:0	grey	0.17161	0.557458	0.125826	0.668204	-0.0484911	0.869246	-0.114587	0.696492	-0.375702	0.185564	-0.650936	0.011693	0.45581	0.101421	0.263057	0.363534	-0.0808304	0.783554	-0.200075	0.492838
Pentadecanoic Acid	grey	-0.0745056	0.800165	0.0361264	0.902417	-0.0645914	0.826359	0.29604	0.304101	-0.311126	0.278918	0.252901	0.383015	-0.00930453	0.974816	-0.24231	0.40391	0.259959	0.369419	-0.240641	0.407257
Oxoadipic Acid	grey	-0.353172	0.215476	-0.238709	0.411147	-0.271602	0.347568	-0.203291	0.485765	0.218445	0.453089	0.498936	0.0693411	0.197854	0.49775	-0.223244	0.442973	0.337797	0.23752	0.239391	0.409772
2-chloro-4-(2-chloro-3,5-dinitrothien-4-yl)-3,5-dinitrothiophene	grey	0.0208324	0.943647	-0.0750486	0.798735	-0.0682211	0.816748	-0.0271314	0.926644	-0.324802	0.257191	-0.0937589	0.749871	-0.362506	0.20274	-0.11109	0.70537	-0.258179	0.372823	-0.427562	0.127267
Υ-Aminobutyric acid (GABA)	grey	0.435333	0.119756	0.250827	0.387061	0.361045	0.204701	0.171361	0.558041	0.143436	0.624705	-0.0712905	0.808639	-0.315047	0.272581	-0.285616	0.32224	0.0752385	0.798236	-0.295692	0.304696
PC (16:0/20:5)	grey	-0.157987	0.589591	0.0251749	0.931923	-0.315662	0.271596	-0.365333	0.198979	0.0491493	0.867485	0.370573	0.192126	-0.0301389	0.918537	0.206185	0.47944	-0.158245	0.588977	0.0307276	0.91695
PC (14:0/18:2)	grey	-0.155772	0.594886	-0.0179346	0.951477	-0.267995	0.354258	-0.431998	0.122942	0.118367	0.686934	0.326943	0.253885	0.0508257	0.863004	0.265567	0.358803	-0.116686	0.691178	0.141569	0.629265
Cytidine-5'-monophosphate	grey	0.123662	0.673621	0.261183	0.367087	0.138458	0.636894	0.18007	0.537887	-0.110292	0.707402	-0.139542	0.634231	0.681002	0.00733375	-0.0598107	0.839052	0.0174052	0.952907	0.236787	0.415036
6-Aminonicotinamide	grey	0.0861338	0.769691	0.297435	0.301719	0.261718	0.366069	0.108291	0.712503	-0.409249	0.146208	-0.301913	0.294147	0.2932	0.308983	0.342916	0.230033	-0.0863292	0.769181	-0.263678	0.362359
LPS 18:0	grey	-0.278769	0.33448	0.0180872	0.951064	-0.299008	0.299045	-0.318521	0.267039	-0.409939	0.145462	-0.356776	0.210501	0.549703	0.0417137	0.401459	0.154804	-0.0520213	0.85981	-0.258552	0.372108
PG (16:0/18:1)	grey	-0.130296	0.657063	-0.18607	0.524191	-0.398722	0.157901	-0.328514	0.251475	-0.178635	0.541186	0.325682	0.255829	-0.104089	0.723251	0.187291	0.521422	0.19919	0.494793	-0.0875073	0.766111
LPC 18:2	grey	0.0503153	0.864368	0.309738	0.281181	0.242217	0.404097	-0.0622678	0.832523	-0.308513	0.283189	0.0041546	0.988754	0.673444	0.00828537	0.249288	0.390077	0.259814	0.369694	-0.0401405	0.89163
LPS 18:1	grey	0.166723	0.5689	0.0265887	0.928108	-0.0174319	0.952835	0.0626257	0.831573	0.0415744	0.88778	-0.32401	0.25842	0.423737	0.131078	0.351933	0.217203	0.413136	0.14204	0.344294	0.228044
Calcitriol	grey	-0.0625534	0.831765	-0.158391	0.588628	-0.0684442	0.816158	-0.389346	0.168819	0.157275	0.591291	-0.134907	0.645642	-0.238077	0.412424	0.303734	0.291099	-0.10641	0.717309	-0.0545034	0.853186
Docosatrienoic acid	grey	-0.358601	0.208009	0.127576	0.663835	-0.0427979	0.884498	-0.285409	0.322606	-0.100606	0.732195	-0.149121	0.610893	0.748945	0.00205239	0.31485	0.272897	-0.126784	0.665811	0.0275014	0.925646
PG (18:1/18:2)	grey	-0.291996	0.311067	0.178868	0.540648	-0.0593002	0.840409	-0.347971	0.222785	-0.234479	0.419732	-0.178365	0.541807	0.531151	0.0506483	0.453696	0.103218	-0.251174	0.386383	-0.205358	0.481244
N-Acetylaspartylglutamic acid	grey	0.335963	0.240239	0.167555	0.566946	0.224316	0.440726	0.354534	0.213588	0.0553742	0.850863	-0.139671	0.633914	-0.363156	0.201871	-0.150815	0.606801	-0.0383191	0.896522	-0.120713	0.681026
PE (16:0/20:4)	grey	-0.109246	0.710067	-0.309854	0.280993	-0.468583	0.0910227	-0.188141	0.519497	0.0955133	0.745331	0.319822	0.264981	-0.0203246	0.945018	-0.110559	0.706721	0.273141	0.344734	0.272571	0.345782
Vitamin A	grey	-0.127309	0.664502	-0.0367463	0.90075	-0.0729767	0.804192	-0.53694	0.0477239	0.108181	0.712782	-0.280467	0.331421	0.418181	0.13675	0.646123	0.0125439	-0.0346006	0.906522	0.17304	0.554131
LPA 18:2	grey	0.185598	0.525261	0.254591	0.379737	0.141023	0.630603	0.110521	0.706817	-0.454602	0.102445	-0.298312	0.300227	0.180427	0.537068	0.0522764	0.859128	-0.0886763	0.763067	-0.415651	0.139386
Trehalose 6-phosphate	grey	-0.0216668	0.941393	0.207612	0.476336	0.175618	0.548149	-0.0171394	0.953626	0.261028	0.367382	0.442777	0.112849	0.175546	0.548316	-0.336856	0.238913	0.389845	0.168225	-0.110982	0.705645
L-beta-Imidazolelactic acid	grey	-0.276461	0.338664	-0.122125	0.677475	-0.457475	0.100021	-0.275276	0.340824	-0.190009	0.515283	0.235449	0.417756	0.253555	0.381744	-0.152638	0.602408	0.313352	0.27531	-0.264414	0.360972
LPI 16:0	grey	0.211117	0.468754	0.369755	0.193185	0.192389	0.509934	0.440492	0.11494	-0.190482	0.514218	0.190368	0.514474	0.300342	0.296791	-0.277202	0.337318	0.0973667	0.740543	0.0636666	0.828811
Lysopc 17:0	grey	-0.33576	0.240542	0.018776	0.949203	-0.132104	0.652578	-0.488212	0.0765286	-0.0265513	0.928209	-0.227295	0.434519	0.941728	4.98e-07	0.530715	0.0508734	0.130284	0.657095	0.202196	0.488167
LPS 20:4	grey	-0.0564386	0.848027	0.0167571	0.954659	-0.0219506	0.940627	0.093831	0.749685	-0.29291	0.309484	-0.166898	0.568488	0.469477	0.0903234	-0.199151	0.494879	0.322541	0.26071	-0.154368	0.59825
FAHFA (18:2/3:0)	grey	-0.28754	0.318846	-0.124591	0.671292	-0.107412	0.714746	-0.12647	0.666594	0.408767	0.146731	-0.152262	0.603312	0.440365	0.115056	-0.0722396	0.806135	-0.187966	0.519894	0.467489	0.0918826
FAHFA (20:4/3:0)	grey	-0.216501	0.45722	-0.0799441	0.785876	-0.180769	0.536284	-0.481912	0.080989	0.0999499	0.733884	-0.327522	0.252996	0.68099	0.00733523	0.640541	0.0135893	0.0137686	0.96274	0.4164	0.138603
3'-Dephosphocoenzyme A	grey	0.0516267	0.860864	0.309692	0.281257	0.0740622	0.801332	-0.0638112	0.828428	-0.176558	0.545974	-0.420791	0.134066	0.920323	3.11e-06	0.429956	0.12492	-0.101299	0.730413	0.276672	0.338281
PS (18:0/22:6)	grey	-0.126005	0.667755	-0.0974804	0.740249	-0.393394	0.164046	-0.227017	0.435096	0.141042	0.630555	0.438456	0.116824	-0.267881	0.35447	-0.0758832	0.79654	-0.108392	0.712244	0.0204476	0.944686
LPA 18:0	grey	-0.225952	0.437313	0.0165823	0.955132	-0.189063	0.517415	-0.382223	0.177434	-0.21357	0.463481	-0.431478	0.123444	0.75828	0.00167156	0.381759	0.178004	0.0211236	0.94286	-0.0559904	0.849221
PG (18:2/18:2)	grey	-0.261655	0.366189	0.186608	0.522968	0.000955843	0.997413	-0.337697	0.237669	-0.187603	0.520716	-0.197764	0.497951	0.504705	0.0656797	0.45932	0.0984855	-0.234104	0.420497	-0.202439	0.487635
Phenylpyruvic acid	grey	0.20432	0.483512	0.0586596	0.842114	-0.0686815	0.815531	0.34294	0.229999	-0.338265	0.236831	0.140426	0.632064	-0.120397	0.681821	-0.465105	0.0937768	0.474938	0.0861366	-0.3654	0.198891
13,14-Dihydro-15-keto Prostaglandin E2	grey	-0.218551	0.452865	-0.286771	0.3202	-0.0545404	0.853087	-0.0118494	0.967931	-0.0737688	0.802105	0.166344	0.569792	-0.305731	0.287778	-0.188526	0.518629	-0.178943	0.540477	-0.0458181	0.876402
3b,7b-Dihydroxy-5-androsten-17-one	grey	-0.0229599	0.937901	0.358644	0.207951	0.383851	0.175439	-0.0579037	0.844125	0.020761	0.94384	0.293989	0.307622	0.419544	0.135344	-0.0566041	0.847586	-0.0876342	0.76578	0.0064018	0.982671
2,3-dinor Prostaglandin E1	grey	-0.10813	0.712914	-0.241399	0.405734	-0.027869	0.924655	0.0599769	0.83861	-0.140614	0.631603	0.236936	0.414733	-0.442211	0.113364	-0.239661	0.409228	-0.265987	0.358015	-0.069947	0.812186
GM3 d34:1; [M-H]-	grey	-0.357045	0.210133	0.140157	0.632723	-0.0371744	0.899599	-0.369459	0.193569	-0.174353	0.551079	-0.0727645	0.804752	0.550341	0.0414286	0.317234	0.269084	-0.116716	0.691104	-0.259638	0.370031
LPC 14:0	grey	0.158712	0.587863	0.344056	0.228387	0.0975016	0.740195	0.0689794	0.814743	-0.400438	0.155954	-0.4649	0.0939407	0.810878	0.000433618	0.227212	0.434691	0.103436	0.724925	-0.0529714	0.857273
FAHFA (18:2/20:4)	grey	-0.294842	0.306154	-0.0337357	0.908849	-0.108344	0.712368	-0.385851	0.17301	-0.0542329	0.853907	-0.408177	0.147371	0.699091	0.00539916	0.130779	0.655865	0.0167741	0.954613	-0.102176	0.728159
L-Palmitoylcarnitine	grey	-0.0195398	0.947139	0.0254608	0.931151	0.101287	0.730443	0.230427	0.428041	-0.0452625	0.87789	0.136314	0.64217	-0.0561806	0.848714	-0.091964	0.754524	0.147253	0.615418	-0.0913478	0.756123
PC (18:1e/22:4)	grey	0.104458	0.722305	-0.145188	0.620436	0.194843	0.504448	0.281387	0.329771	0.320257	0.264295	0.40337	0.152665	-0.366713	0.19716	-0.168472	0.564795	0.179559	0.539059	0.408011	0.147552
Sulfoacetic acid	grey	-0.296065	0.304058	-0.323332	0.259475	-0.364163	0.20053	-0.0554299	0.850715	-0.0162527	0.956023	0.415285	0.139771	-0.11325	0.699882	-0.277221	0.337283	0.188112	0.519564	0.0989298	0.736511
FAHFA (16:0/18:2)	grey	-0.314473	0.273504	0.10687	0.716132	0.0316567	0.914447	-0.384743	0.174353	-0.0884111	0.763757	0.248819	0.390999	0.594516	0.0249438	0.0460794	0.875702	0.11972	0.683524	-0.175198	0.549121
Thymidine	grey	0.274149	0.342884	0.301313	0.295154	0.316689	0.269953	0.0792259	0.78776	0.0158668	0.957066	0.0150614	0.959244	0.332588	0.245291	0.12596	0.66787	-0.0473277	0.872359	0.334925	0.241787
2-Naphthol	grey	-0.295887	0.304363	-0.237221	0.414157	0.00943769	0.974456	-0.221346	0.446961	0.466162	0.0929334	0.0825743	0.778988	-0.0419038	0.886896	-0.010111	0.972634	0.0879462	0.764968	0.134476	0.646706
PC (16:0e/22:6)	grey	-0.148284	0.612918	-0.0928866	0.752132	-0.35782	0.209073	-0.154031	0.599059	0.145674	0.619252	0.43152	0.123402	-0.398025	0.158697	-0.160246	0.584212	-0.288191	0.317703	-0.0364947	0.901427
Cannabigerolic acid	grey	-0.312612	0.276507	-0.0136886	0.962956	0.167166	0.567859	-0.295162	0.305605	0.452904	0.103896	0.158513	0.588339	0.646413	0.0124914	0.000997102	0.997301	0.213349	0.463956	0.322327	0.261046
LPG 16:1	grey	0.0301339	0.91855	-0.0227784	0.938392	-0.206041	0.479753	-0.195605	0.502749	-0.449765	0.106618	-0.59129	0.0259454	0.287155	0.319525	0.267616	0.354965	-0.15378	0.599663	-0.228955	0.431079
Biopterin	grey	0.220795	0.448121	0.203211	0.48594	0.340168	0.234035	0.092681	0.752665	0.155441	0.595678	0.510523	0.0621296	-0.0396279	0.893006	0.106414	0.717296	0.227497	0.4341	0.281129	0.330233
11-dehydro Thromboxane B2	grey	-0.0605035	0.83721	-0.21933	0.451216	0.0234423	0.936599	0.135286	0.644705	-0.0464594	0.874684	0.0676557	0.818243	-0.33399	0.243185	-0.127938	0.662934	-0.0669571	0.820092	0.0124451	0.96632
Corticosterone	grey	-0.62322	0.0172607	-0.39987	0.156597	-0.207784	0.475963	-0.467968	0.0915052	0.0378904	0.897675	0.28061	0.331164	0.0817156	0.781235	-0.104833	0.721343	-0.0639196	0.82814	-0.121452	0.679166
Palmitic acid	grey	-0.342678	0.230378	-0.210521	0.470039	-0.0912315	0.756425	-0.249363	0.389931	0.31644	0.270351	0.114074	0.697791	0.475095	0.0860181	0.280023	0.332219	0.46733	0.0920083	0.365871	0.198269
Eicosapentaenoic acid	grey	-0.0883299	0.763968	0.222805	0.443892	0.0750673	0.798686	-0.179209	0.539864	-0.117495	0.689137	-0.313597	0.274914	0.937702	7.37e-07	0.355514	0.212235	-0.115137	0.695098	0.294378	0.306953
Arachidonic acid	grey	-0.13528	0.644721	0.0982225	0.738335	-0.0814614	0.781901	-0.276149	0.339232	-0.0468512	0.873635	-0.525176	0.0538009	0.904236	9.03e-06	0.530223	0.0511288	-0.205833	0.480209	0.386823	0.171838
Adenosine diphosphate (ADP)	grey	0.185501	0.525481	-0.0856543	0.770942	-0.036644	0.901025	0.447945	0.108217	0.0388096	0.895205	0.329869	0.249409	-0.604969	0.0218974	-0.461347	0.0968174	-0.174612	0.55048	0.180649	0.536557
Docosapentaenoic acid	grey	-0.191361	0.512243	0.0482026	0.870018	-0.0399075	0.892255	-0.156091	0.594121	0.193804	0.506767	-0.406429	0.149283	0.694234	0.00587402	0.0329076	0.911079	-0.356341	0.211097	0.303698	0.291159
D-Gluconic acid	grey	-0.224614	0.440104	-0.266588	0.356887	-0.392721	0.164833	-0.366552	0.197371	-0.156424	0.593326	-0.102238	0.728001	0.47969	0.0826049	0.635605	0.014568	0.249876	0.388923	0.444558	0.111238
LPE 22:5	grey	-0.198906	0.495422	0.0700844	0.811823	0.0177299	0.95203	-0.352638	0.216219	0.0868826	0.767738	-0.454302	0.102701	0.773384	0.00117612	0.336666	0.239195	-0.0727274	0.804849	0.149407	0.610202
Feruloyl Putrescine	grey	-0.261521	0.366445	-0.106691	0.71659	-0.306212	0.286981	-0.185192	0.526183	-0.171284	0.558219	-0.508418	0.0633978	0.617209	0.0186965	0.175337	0.5488	-0.161613	0.580967	0.0724797	0.805502
Betaine	grey	0.0900406	0.759519	0.488694	0.0761951	0.326204	0.255022	0.212881	0.464959	0.070969	0.809488	0.275633	0.340172	0.306101	0.287165	-0.0461274	0.875573	-0.209758	0.471687	0.109241	0.71008
Sodium [dodecanoyl(methyl)amino]acetate	grey	-0.0518954	0.860146	-0.0862269	0.769448	0.142239	0.627627	-0.28971	0.315044	0.422478	0.132349	-0.0982757	0.738198	-0.274116	0.342945	-0.128265	0.662118	-0.18019	0.537611	-0.187106	0.52184
Acetyl-L-carnitine	grey	-0.00363038	0.990173	0.00927189	0.974904	-0.111969	0.703135	0.278676	0.334649	0.149882	0.609053	0.303602	0.291318	-0.0549921	0.851882	-0.379146	0.181241	-0.00445453	0.987942	0.210717	0.469616
DL-Carnitine	grey	-0.0172106	0.953433	0.0538986	0.854799	0.0198386	0.946332	0.143304	0.625026	0.101352	0.730277	0.428057	0.126779	0.148709	0.61189	-0.225057	0.439178	0.23846	0.411649	0.175072	0.549413
Nicotinamide adenine dinucleotide (NAD+)	grey	0.417231	0.137736	0.1959	0.502091	0.304059	0.290557	0.253905	0.381065	0.131732	0.653499	0.0790683	0.788173	-0.494931	0.0719669	-0.266768	0.356551	-0.166513	0.569394	-0.0723366	0.80588
Choline	grey	0.0766414	0.794546	0.0434775	0.882675	0.163643	0.57616	0.139788	0.633629	-0.135854	0.643304	0.279123	0.333841	0.258794	0.371644	-0.0361717	0.902295	0.270467	0.349664	0.282064	0.328558
S-Adenosylmethionine	grey	0.0571449	0.846146	0.116145	0.692547	0.0231411	0.937412	-0.158627	0.588067	-0.12992	0.657999	-0.0682428	0.81669	0.623923	0.0170984	0.581749	0.0290832	0.354986	0.212963	0.375285	0.186093
Glycyl-L-leucine	grey	0.0547355	0.852566	0.201076	0.490631	-0.0301178	0.918593	-0.277763	0.336301	-0.0872066	0.766894	-0.152992	0.601557	0.685048	0.00686043	0.604449	0.0220419	-0.00990054	0.973203	0.393974	0.16337
L-Phenylalanine	grey	0.116916	0.690597	0.216628	0.456949	0.283844	0.325382	0.101991	0.728634	0.199407	0.494313	0.249655	0.389358	0.542905	0.0448414	-0.0329349	0.911005	0.346553	0.224803	0.378362	0.182219
5'-S-Methyl-5'-thioadenosine	grey	-0.0222312	0.939869	0.0467299	0.87396	-0.189597	0.516212	-0.196848	0.499984	-0.0959918	0.744094	-0.495411	0.0716485	0.4567	0.100671	0.615837	0.0190365	-0.476994	0.0845954	0.483926	0.0795442
L-Anserine (beta-alanyl-N-methylhistidine) (nitrate salt)	grey	-0.1155	0.694179	-0.197024	0.499592	-0.045803	0.876442	-0.126213	0.667237	0.539118	0.0466563	0.0304091	0.917808	0.107162	0.715385	-0.195744	0.502439	-0.148539	0.612301	0.570058	0.0333045
Prolylleucine	grey	0.333654	0.243689	0.361121	0.204599	0.349343	0.220841	0.3608	0.205032	0.227433	0.434233	-0.114937	0.695605	0.181152	0.535406	0.0333244	0.909957	-0.252979	0.382864	0.396049	0.160965
octadec-9-ynoic acid	grey	0.365561	0.198677	0.276318	0.338925	0.265474	0.358977	0.30138	0.295042	-0.193105	0.508331	-0.116328	0.692084	0.0861305	0.769699	0.262647	0.36431	0.0573315	0.845649	0.156795	0.592439
PLK	grey	0.409118	0.14635	0.213671	0.463265	0.0660563	0.822477	0.338619	0.236309	-0.263769	0.362188	-0.328619	0.251315	0.143071	0.625595	0.142311	0.627451	-0.335351	0.241151	0.333554	0.243838
Anserine	grey	0.0416043	0.8877	0.372046	0.190226	0.0893179	0.761398	-0.287409	0.319077	-0.150602	0.607314	0.175749	0.547845	0.216936	0.456293	0.493685	0.0727978	-0.1288	0.660785	-0.141397	0.629686
PC (14:0e/2:0)	grey	0.0352025	0.904902	0.139739	0.63375	0.030315	0.918062	-0.253172	0.382489	0.119099	0.685089	-0.328446	0.251579	0.814138	0.000393621	0.52587	0.0534276	0.0789004	0.788614	0.48927	0.075797
Monoolein	grey	-0.327149	0.253568	-0.264864	0.360123	-0.365345	0.198963	-0.483388	0.0799281	0.21291	0.464896	-0.203816	0.484615	0.52356	0.0546773	0.1041	0.723221	0.164513	0.574106	0.145688	0.61922
4-nitro-7-piperidino-2,1,3-benzoxadiazole	grey	0.175147	0.549239	0.281878	0.328891	0.112242	0.702442	0.153677	0.599911	-0.297661	0.301334	-0.117616	0.688829	0.350036	0.219864	0.278092	0.335705	0.294869	0.306108	-0.157873	0.589863
Palmitoylcarnitine	grey	-0.0599774	0.838609	-0.167313	0.567514	-0.0222556	0.939803	0.208112	0.475252	0.0735339	0.802724	0.395595	0.161489	-0.141018	0.630614	-0.276362	0.338845	0.404846	0.151027	0.0734393	0.802973
ACar 18:2	grey	0.111481	0.704375	-0.0328183	0.911319	0.0308232	0.916693	0.438948	0.116367	0.113878	0.698288	0.396633	0.160292	-0.499842	0.0687563	-0.438634	0.116658	-0.0467577	0.873886	0.122247	0.677169
3-Methylhistamine	grey	-0.336043	0.24012	-0.344436	0.227838	-0.274784	0.341722	-0.321413	0.262477	0.374056	0.187654	0.133018	0.650313	-0.017128	0.953657	-0.108397	0.712233	-0.164521	0.574088	0.372106	0.190149
NAD+	grey	-0.00195903	0.994697	0.297469	0.30166	0.245632	0.397293	-0.114085	0.697763	0.448547	0.107686	0.405289	0.150537	0.314224	0.273905	0.186523	0.523162	-0.221383	0.446881	0.500852	0.068109
ACar 16:1	grey	0.0272854	0.926229	-0.0389247	0.894895	0.053292	0.856417	0.333878	0.243353	0.00379757	0.98972	0.500806	0.0681388	-0.326944	0.253883	-0.39741	0.159399	0.259238	0.370795	-0.05539	0.850822
3-methyl-5-oxo-5-(4-toluidino)pentanoic acid	grey	0.617997	0.0185032	0.509257	0.0628899	0.321795	0.261879	0.39527	0.161865	-0.40418	0.151765	0.0316167	0.914555	0.0922891	0.753681	0.338634	0.236287	0.0731798	0.803657	0.118401	0.686848
PC (16:2e/2:0)	grey	0.322555	0.260689	0.613716	0.0195711	0.537173	0.0476087	0.183144	0.53085	-0.0347784	0.906043	0.115342	0.69458	0.677169	0.00780515	0.23736	0.413875	0.209083	0.473147	0.182868	0.531481
Hexanoylcarnitine	grey	0.336556	0.239358	0.341936	0.231455	0.170743	0.559482	0.25218	0.38442	-0.0808903	0.783397	0.168983	0.563597	0.300881	0.295881	0.476306	0.0851089	0.469569	0.0902522	0.378891	0.181559
Glycerol 1-hexadecanoate	grey	-0.27457	0.342113	-0.206427	0.478914	-0.212614	0.465533	-0.285177	0.323017	0.0762727	0.795515	-0.413967	0.14116	0.270674	0.349282	-0.183337	0.53041	0.0289127	0.921841	-0.228962	0.431066
(2E,4E)-N-(2-methylpropyl)dodeca-2,4-dienamide	grey	0.234806	0.419065	0.0901632	0.7592	0.0618009	0.833763	0.18068	0.536488	-0.362838	0.202296	-0.187788	0.520297	-0.0938589	0.749612	0.351037	0.218458	0.0114602	0.968984	0.0272181	0.926411
N-[2-chloro-6-(trifluoromethoxy)phenyl]-2,2-dimethylpropanamide	grey	0.583885	0.0283574	0.530737	0.0508621	0.350603	0.219067	0.432396	0.122558	-0.306939	0.285779	0.132877	0.65066	0.0861025	0.769772	0.314008	0.274251	0.0468264	0.873702	0.189256	0.51698
Spermidine	grey	0.0955323	0.745282	0.196236	0.501343	0.239737	0.409073	-0.0429252	0.884156	-0.0626216	0.831584	-0.327248	0.253416	0.468143	0.0913674	-0.0782068	0.790434	-0.35404	0.214272	0.067858	0.817708
ACar 18:0	grey	-0.394021	0.163315	-0.369372	0.193683	-0.262834	0.363955	-0.0501706	0.864755	0.207825	0.475874	0.418058	0.136878	0.145357	0.620024	-0.172929	0.554387	0.466808	0.0924206	0.294631	0.306517
Adenine	grey	0.345842	0.22582	0.340831	0.233065	0.493599	0.0728556	0.179197	0.539892	0.425537	0.129276	-0.305502	0.288157	0.485137	0.0786835	-0.0335328	0.909395	-0.0360555	0.902608	0.421564	0.133278
DL-Stachydrine	grey	0.140542	0.63178	0.0220993	0.940225	0.172728	0.554855	0.113122	0.700207	0.0651801	0.824798	0.10112	0.730874	-0.0997228	0.734469	-0.168506	0.564716	-0.248188	0.392242	0.199022	0.495165
7-methyl-3-nitroimidazo[1,2-a]pyridine	grey	0.239544	0.409464	-0.0557887	0.849759	0.0669987	0.819982	0.261206	0.367044	-0.167717	0.566565	-0.531864	0.0502811	-0.102632	0.726988	-0.127099	0.665025	-0.0821602	0.780072	-0.091587	0.755503
allantoate	grey	0.471511	0.0887481	0.145543	0.619573	0.31665	0.270015	0.32655	0.254489	0.404235	0.151703	-0.422551	0.132276	-0.124297	0.67203	-0.164533	0.57406	-0.337394	0.238117	0.402711	0.153401
ACar 20:2	grey	-0.418552	0.136366	-0.557994	0.0381196	-0.385154	0.173854	-0.125389	0.669296	0.323538	0.259155	0.243243	0.402046	0.156082	0.594143	-0.114913	0.695665	0.504717	0.0656722	0.520215	0.0565241
Guanosine monophosphate	grey	0.399619	0.156881	0.431028	0.123878	0.47241	0.0880573	0.326601	0.254411	-0.0862242	0.769455	-0.247605	0.39339	0.573588	0.0319848	-0.188213	0.519336	-0.0304549	0.917685	0.138034	0.637936
PC (16:0e/2:0)	grey	-0.353858	0.214524	-0.0124224	0.966381	-0.0640803	0.827714	-0.554627	0.0395506	0.224662	0.440004	0.0905127	0.758292	0.793951	0.000697313	0.576123	0.0310617	0.217792	0.454475	0.382403	0.177213
5-Methyl-2'-deoxycytidine	grey	0.49173	0.0741153	0.178895	0.540587	0.160045	0.584691	0.436096	0.119035	-0.0627829	0.831156	-0.171197	0.558423	-0.159543	0.585884	-0.0237959	0.935645	-0.330733	0.248095	0.373123	0.188845
2-Arachidonoyl glycerol	grey	-0.158542	0.588268	-0.0258263	0.930165	-0.0483598	0.869597	-0.52377	0.0545627	0.188685	0.51827	-0.219953	0.449898	0.553267	0.0401394	0.685106	0.00685386	0.00555972	0.98495	0.363687	0.201163
Lysine Butyrate	grey	-0.0474031	0.872158	0.377842	0.18287	0.318268	0.267441	0.0508313	0.862989	0.149392	0.610237	0.265145	0.359596	0.269598	0.351275	-0.0717194	0.807507	-0.26569	0.358572	0.0235584	0.936286
L-Threonine	grey	-0.063736	0.828627	-0.22776	0.433554	0.028917	0.92183	0.0613427	0.83498	-0.148749	0.611794	0.134957	0.645519	-0.502085	0.067325	-0.23	0.428921	-0.30237	0.293379	-0.12751	0.663999
Linoleoyl ethanolamide	grey	0.307991	0.284046	0.30045	0.296608	0.311468	0.278362	0.202055	0.488477	-0.0775223	0.792232	0.010756	0.970889	0.175776	0.547784	0.470296	0.0896867	0.244316	0.399909	0.254015	0.380853
LPE 16:0	grey	-0.106935	0.715966	0.0194707	0.947325	-0.223771	0.441867	-0.409295	0.146159	-0.252292	0.384201	-0.463358	0.0951821	0.622237	0.0174897	0.565934	0.0348966	-0.151359	0.605489	0.102279	0.727894
O-Arachidonoyl ethanolamine	grey	0.420957	0.133897	0.288872	0.316509	0.301627	0.294626	0.383929	0.175344	-0.230321	0.42826	-0.112118	0.702756	0.0248494	0.932801	0.111099	0.705348	0.110768	0.706189	0.0449715	0.87867
2-(2-amino-3-methylbutanamido)-3-phenylpropanoic acid	grey	-0.311232	0.278746	-0.151484	0.605188	-0.301408	0.294994	-0.222308	0.444936	-0.022961	0.937898	-0.3851	0.17392	0.688332	0.00649406	0.175045	0.549475	-0.0842758	0.774541	0.252328	0.38413
8-Aminooctanoic acid	grey	-0.190605	0.513941	-0.146446	0.617376	-0.154233	0.598574	0.0803396	0.78484	0.0281533	0.923889	-0.0242487	0.934422	0.21057	0.469934	0.0190652	0.948421	-0.00855457	0.976845	0.320975	0.263166
Valylproline	grey	-0.114502	0.696707	-0.140135	0.632777	-0.078459	0.789772	0.126678	0.666076	0.32385	0.25867	0.197747	0.497988	0.0778348	0.791411	-0.228585	0.431845	-0.102473	0.727397	0.517455	0.0580819
PC (18:3e/2:0)	grey	-0.0314482	0.915009	0.177438	0.543943	0.242652	0.403227	0.0733314	0.803257	0.0506444	0.863488	0.231673	0.425476	0.599825	0.0233594	0.079561	0.786881	0.422179	0.132653	0.317855	0.268097
SPH	grey	0.347419	0.223569	0.0614854	0.834601	0.12465	0.671145	0.315198	0.272339	-0.224942	0.439419	-0.302078	0.293869	-0.178457	0.541596	0.13813	0.637699	0.0621695	0.832784	-0.0603269	0.83768
TPH	grey	0.164737	0.573577	-0.29074	0.313249	0.0700707	0.81186	0.0745057	0.800164	0.38955	0.168576	-0.194276	0.505713	-0.512368	0.0610327	-0.21321	0.464254	-0.184775	0.527133	0.276086	0.339347
Sedoheptulose 1,7-bisphosphate	grey	-0.180282	0.537399	0.0264163	0.928573	-0.235041	0.418586	-0.197323	0.49893	-0.408814	0.146679	0.109405	0.709661	0.216382	0.457472	0.385514	0.173418	0.332523	0.245389	-0.356442	0.210959
2-Oxindole	grey	-0.158242	0.588983	-0.275141	0.34107	-0.135288	0.6447	-0.276046	0.33942	0.404146	0.151802	0.269523	0.351415	-0.132555	0.651458	0.196243	0.501328	0.190063	0.515161	0.342083	0.231242
ACar 18:3	grey	0.150945	0.606487	-0.0613853	0.834867	0.105001	0.720913	0.476059	0.0852935	-0.0225266	0.939071	0.404206	0.151736	-0.584295	0.0282197	-0.473363	0.0873295	0.124092	0.672542	-0.0505028	0.863867
N'-(benzoyloxy)-2-(2,2-dichlorocyclopropyl)ethanimidamide	grey	-0.340593	0.233413	-0.0550683	0.851679	-0.0350267	0.905375	-0.29964	0.297977	0.526915	0.0528687	0.0316366	0.914501	0.231501	0.425831	-0.2281	0.43285	-0.263659	0.362395	0.140119	0.632816
Ecgonine methyl ester	grey	0.0400551	0.891859	-0.0652473	0.82462	-0.279875	0.332486	-0.0481702	0.870105	0.0294683	0.920344	-0.070833	0.809847	0.26423	0.361319	0.179706	0.538723	0.236789	0.415032	0.292465	0.310254
2-Hydroxy-6-Aminopurine	grey	-0.0179935	0.951317	0.159664	0.585597	0.266772	0.356544	-0.0269358	0.927172	0.357513	0.209492	0.300064	0.29726	0.531658	0.050387	-0.216643	0.456916	0.164205	0.574834	0.374407	0.187208
DL-Norvaline	grey	-0.0199626	0.945996	0.404151	0.151796	0.341689	0.231815	0.0679271	0.817525	0.123133	0.674947	0.201376	0.489972	0.295198	0.305543	0.0363212	0.901893	-0.242003	0.404524	0.0218682	0.940849
N6-Acetyl-L-Lysine	grey	0.409402	0.146043	0.593569	0.0252348	0.348014	0.222724	0.220068	0.449656	-0.530496	0.050987	-0.053864	0.854891	0.512953	0.0606884	0.295825	0.304468	0.0504039	0.864131	-0.115853	0.693287
4-oxo-5-phenylpentanoic acid	grey	0.187896	0.520052	0.0276005	0.925379	0.122457	0.676642	0.168453	0.564839	-0.203497	0.485314	0.0705945	0.810476	-0.00607747	0.983549	-0.0203625	0.944916	0.0923695	0.753472	0.0759974	0.796239
Ecgonine	grey	0.198835	0.495579	0.0947094	0.747411	-0.186011	0.524323	0.180297	0.537365	-0.0855864	0.771119	-0.186672	0.522824	0.335627	0.240739	0.00606217	0.983591	0.181502	0.534602	0.233633	0.42146
PC (16:1/16:1)	grey	-0.15231	0.603198	-0.011093	0.969977	-0.162611	0.578604	-0.475208	0.085933	0.181215	0.53526	0.375271	0.18611	0.026284	0.92893	0.218513	0.452946	-0.075373	0.797882	0.0852957	0.771877
2-Arachidonyl Glycerol ether	grey	-0.178769	0.540876	0.171731	0.557176	0.0113269	0.969344	-0.0730655	0.803958	-0.285336	0.322736	-0.040394	0.890949	0.634501	0.0147941	0.115563	0.69402	0.349349	0.220833	-0.25281	0.383194
T-2 Toxin	grey	-0.0219054	0.940749	-0.0989612	0.736431	0.0178387	0.951736	-0.132018	0.65279	0.123587	0.673807	-0.459421	0.0984016	0.121097	0.68006	-0.0736029	0.802542	0.0147738	0.960021	-0.135588	0.643961
PC (18:2/18:3)	grey	-0.155881	0.594626	0.0119149	0.967754	-0.105713	0.719092	-0.452119	0.104573	0.237267	0.414063	0.508153	0.0635589	0.0456881	0.87675	0.407817	0.147764	0.0362513	0.902081	0.255409	0.378153
LPE 22:6	grey	-0.276502	0.33859	-0.115768	0.6935	-0.0744523	0.800305	-0.413856	0.141277	0.282901	0.327063	0.0435301	0.882534	0.711918	0.00428819	0.480649	0.081905	0.381962	0.177754	0.524311	0.0542684
U-44069	grey	-0.214246	0.462032	0.0340441	0.908019	-0.141	0.630659	-0.00617044	0.983297	-0.0322834	0.912759	-0.201121	0.490532	0.500297	0.0684647	-0.0151188	0.959089	-0.0112901	0.969444	0.098064	0.738744
3-(tert-butyl)-1-methyl-N-(6-quinoxalinyl)-1H-pyrazole-5-carboxamide	grey	-0.0457796	0.876505	-0.0816587	0.781384	0.148364	0.612726	-0.283809	0.325445	0.423131	0.131689	-0.100003	0.733747	-0.274567	0.342119	-0.127356	0.664385	-0.176433	0.546263	-0.186481	0.523257
N-[(4-hydroxy-3-methoxyphenyl)methyl]-8-methylnonanamide	grey	0.026291	0.928911	-0.00387482	0.989511	0.123861	0.673123	0.0196325	0.946888	-0.322297	0.261092	0.213119	0.464448	0.138093	0.637791	0.0440217	0.881216	0.25824	0.372706	-0.0517269	0.860596
2-Amino-1,3,4-octadecanetriol	grey	0.446289	0.109686	0.309433	0.281681	0.413524	0.141628	0.409983	0.145415	-0.13039	0.656831	0.0617249	0.833965	0.113012	0.700485	0.111872	0.703381	0.312812	0.276182	0.18091	0.53596
ACar 22:3	grey	-0.450792	0.105722	-0.455492	0.10169	-0.541587	0.045467	-0.260686	0.368032	-0.0472246	0.872635	-0.162643	0.578527	0.378197	0.182425	0.340005	0.234273	0.218911	0.452103	0.423069	0.131751
ACar 7:0	grey	0.11383	0.698411	0.368922	0.194268	0.291352	0.312184	0.209424	0.472409	-0.0272107	0.926431	-0.0879637	0.764922	0.514074	0.0600316	0.236859	0.414891	0.0993871	0.735333	0.244831	0.398883
LSD-d3	grey	-0.343757	0.228817	0.0796879	0.786548	-0.0605767	0.837015	-0.34463	0.227559	-0.0486028	0.868947	-0.111139	0.705245	0.865783	6.28e-05	0.138053	0.63789	0.0984215	0.737822	0.00419416	0.988647
(+)-alpha-Lipoic acid	grey	-0.0971566	0.741085	-0.193736	0.50692	-0.0125971	0.965908	-0.0608016	0.836418	0.473346	0.0873428	0.0351989	0.904912	0.0765403	0.794812	-0.285953	0.321643	0.0550675	0.851681	0.298399	0.30008
α-Linolenoyl ethanolamide	grey	0.340984	0.232842	0.265798	0.358369	0.285	0.323331	0.282166	0.328375	-0.185548	0.525375	-0.142007	0.628194	-0.00939813	0.974563	0.28231	0.328118	-0.0751194	0.798549	0.131532	0.653995
2-[(5-chloro-3-pyridyl)oxy]-5-(1H-pyrrol-1-yl)pyridine	grey	0.144603	0.62186	-0.0352184	0.90486	0.117591	0.688893	0.158265	0.58893	-0.203319	0.485703	-0.0140665	0.961934	-0.0986232	0.737302	-0.225252	0.438771	0.00622151	0.983159	-0.101278	0.730466
ACar 17:0	grey	-0.146104	0.618208	-0.198166	0.497059	0.0245751	0.933541	0.136742	0.641116	0.387694	0.170792	0.464624	0.0941621	0.0549823	0.851908	-0.258039	0.373091	0.400613	0.155756	0.456077	0.101196
Asp-Phe methyl ester	grey	0.242976	0.402579	0.369865	0.193043	0.288937	0.316395	0.176887	0.545215	-0.0567704	0.847143	-0.416271	0.138737	0.494949	0.0719545	0.484464	0.0791605	-0.284993	0.323344	0.349942	0.219996
ACar 17:1	grey	0.0571268	0.846194	-0.0488594	0.868261	0.0470073	0.873217	0.387761	0.170712	0.146968	0.616109	0.504981	0.0655084	-0.360652	0.205231	-0.498917	0.069353	0.190018	0.515263	0.0857878	0.770593
UMP	grey	-0.204458	0.48321	-0.199425	0.494275	-0.208512	0.474383	-0.475131	0.0859906	0.167426	0.567248	0.115547	0.69406	0.0669273	0.820171	0.447907	0.10825	0.104116	0.723181	0.172808	0.554668
ERH	grey	-0.203552	0.485192	-0.0778484	0.791375	0.118309	0.68708	-0.161683	0.580802	0.401606	0.154638	0.0598659	0.838905	0.168843	0.563926	0.16938	0.562669	0.0630367	0.830482	0.283093	0.32672
Methyl palmitate	grey	0.0944753	0.748016	0.119336	0.684492	0.36817	0.19525	0.194823	0.504492	0.258691	0.371842	0.179515	0.539162	0.273071	0.344863	0.0129421	0.964975	0.449461	0.106884	0.291202	0.312446
PC (17:2/17:2)	grey	-0.152731	0.602183	-0.00945392	0.974412	-0.109206	0.710168	-0.460788	0.0972751	0.23089	0.427088	0.460569	0.0974549	0.144179	0.622893	0.225571	0.438107	0.0325472	0.912049	0.221159	0.447354
PC (18:2e/2:0)	grey	0.32778	0.2526	0.551771	0.0407948	0.365722	0.198465	0.188287	0.519169	-0.25312	0.38259	-0.261087	0.367269	0.380822	0.179161	0.34049	0.233564	-0.0882497	0.764177	-0.154193	0.598671
ELK	grey	0.43339	0.121605	0.420211	0.134659	0.360257	0.205764	0.148861	0.611522	-0.176384	0.546378	-0.417423	0.137537	0.307332	0.285131	0.115661	0.693772	-0.114599	0.696461	-0.104521	0.722144
ACar 21:3	grey	-0.0564086	0.848107	-0.00248825	0.993264	-0.250287	0.388118	0.0411714	0.888862	0.0597466	0.839222	0.411468	0.14382	-0.397864	0.15888	-0.237474	0.413645	-0.270511	0.349584	-0.0295355	0.920163
Phe-Phe	grey	-0.214054	0.462445	0.167705	0.566595	0.00839392	0.97728	-0.149027	0.611121	0.321643	0.262117	0.040404	0.890922	0.373641	0.188184	0.0472431	0.872586	-0.209089	0.473133	0.170421	0.560233
ACar 19:2	grey	-0.131286	0.654605	0.205978	0.479892	0.16092	0.582613	-0.00881149	0.97615	-0.095485	0.745404	0.182401	0.532547	0.36057	0.205342	-0.25794	0.373282	-0.180664	0.536524	-0.0870192	0.767382
tert-Butyl N-[1-(aminocarbonyl)-3-methylbutyl]carbamate	grey	-0.0733081	0.803319	-0.0168002	0.954543	-0.226393	0.436394	-0.366814	0.197026	-0.189895	0.51554	-0.67527	0.00804724	0.659062	0.0103577	0.556563	0.0387231	-0.151179	0.605922	0.121919	0.677994
Val-Ser	grey	0.028566	0.922776	-0.0998566	0.734124	-0.102897	0.726308	0.0198073	0.946416	-0.196687	0.500341	-0.211925	0.467013	0.0164614	0.955459	0.0455306	0.877172	-0.294896	0.306062	0.117694	0.688634
LPC 18:3	grey	0.11658	0.691447	0.348453	0.222101	0.344625	0.227566	0.244216	0.400107	-0.175199	0.549118	-0.0215255	0.941775	0.672345	0.00843137	-0.171832	0.556942	0.326821	0.254072	-0.0268619	0.927371
ACar 17:2	grey	0.382074	0.177617	0.629692	0.0158103	0.533219	0.0495892	0.492901	0.0733238	-0.261497	0.36649	0.124145	0.672411	0.0440026	0.881267	-0.253917	0.381043	-0.277877	0.336094	-0.240974	0.406587
Senecionine	grey	0.382381	0.177239	0.273215	0.344597	0.226255	0.436681	0.28002	0.332225	-0.247431	0.393735	-0.150387	0.607833	0.187275	0.521457	0.230095	0.428725	0.145191	0.620429	0.124805	0.670757
Phe-Pro	grey	0.349474	0.220657	0.297132	0.302235	0.431272	0.123642	0.253659	0.381543	-0.200786	0.491269	-0.079555	0.786897	0.375553	0.185753	0.269294	0.351841	0.212162	0.466504	0.220566	0.448603
Thymopentin	grey	0.221011	0.447664	0.121994	0.677804	0.14119	0.630193	0.206948	0.477779	-0.0675226	0.818596	-0.336943	0.238784	-0.149797	0.609258	-0.0300695	0.918723	-0.251727	0.385303	-0.157856	0.589905
N-Tetradecanamide	grey	0.192019	0.510765	0.0679114	0.817567	0.0683667	0.816363	0.192052	0.51069	-0.24791	0.392789	-0.163476	0.576556	0.178274	0.542017	0.273178	0.344665	0.201241	0.490268	0.21763	0.454818
LPE 20:4	grey	-0.132266	0.652176	-0.0619837	0.833278	-0.117818	0.68832	-0.466804	0.0924243	0.0270617	0.926833	-0.379673	0.180585	0.548784	0.042127	0.56061	0.0370344	0.059632	0.839527	0.200017	0.492967
N-Acetyl-L-carnosine	grey	0.511709	0.0614229	0.566777	0.0345667	0.432693	0.122273	0.462012	0.0962747	-0.30512	0.288791	-0.15173	0.604594	0.247459	0.39368	0.325585	0.255978	0.234696	0.41929	-0.0720243	0.806703
4-Hydroxyisoleucine	grey	0.51126	0.06169	0.48838	0.0764124	0.407256	0.148377	0.371836	0.190496	-0.0762694	0.795524	-0.0787451	0.789021	0.149958	0.608868	0.464985	0.093873	0.0328478	0.91124	0.372204	0.190023
5-(tert-butyl)-2-methyl-N-(5-methyl-3-isoxazolyl)-3-furamide	grey	0.416824	0.13816	0.672393	0.00842492	0.64804	0.0121995	0.412226	0.143009	-0.087113	0.767138	-0.309526	0.281529	0.528201	0.0521874	0.0995426	0.734933	-0.238919	0.410723	0.0830284	0.777801
LPE 20:5	grey	0.17844	0.541635	0.308459	0.283277	0.232678	0.423416	0.0447485	0.879268	-0.185975	0.524405	-0.197579	0.49836	0.758046	0.00168038	0.226243	0.436707	0.127948	0.662908	0.277182	0.337354
LPG 18:1	red	0.126884	0.66556	0.172357	0.55572	-0.094473	0.748022	-0.133229	0.649789	-0.268069	0.354121	-0.381428	0.178411	0.574295	0.0317254	0.662905	0.00976879	0.136531	0.641635	0.211009	0.468986
SM (d14:2/28:0)	red	-0.0497818	0.865794	0.178202	0.542182	-0.0404033	0.890924	-0.244733	0.399078	0.0692617	0.813997	-0.0240573	0.934939	0.365807	0.198352	0.869158	5.43e-05	-0.224085	0.44121	0.526845	0.0529065
SM (d14:1/26:0)	red	-0.145235	0.620321	0.0710234	0.809344	-0.136857	0.640832	-0.32962	0.249787	0.217656	0.454764	0.108122	0.712934	0.331808	0.246469	0.767839	0.00134209	-0.201106	0.490566	0.617087	0.0187265
LPG 18:2	red	0.422111	0.132722	0.341149	0.232601	0.188812	0.517982	0.131855	0.653193	-0.183308	0.530475	-0.348868	0.221513	0.353501	0.215019	0.578866	0.0300851	-0.123211	0.67475	0.409499	0.145938
LPC 20:3	red	0.126619	0.666223	0.26452	0.360772	0.0989339	0.736501	-0.102314	0.727805	-0.154615	0.597659	-0.379371	0.180961	0.653783	0.0112111	0.647405	0.0123128	0.016759	0.954654	0.253378	0.382088
13Z,16Z-Docosadienoic Acid	red	-0.318266	0.267443	-0.17817	0.542257	-0.354927	0.213044	-0.429751	0.12512	-0.122067	0.677622	-0.271614	0.347545	0.415804	0.139226	0.879336	3.42e-05	0.0259364	0.929868	0.314878	0.272853
2-Phosphoglyceric acid	red	0.181935	0.533613	0.152952	0.601652	-0.0224789	0.9392	-0.0243001	0.934284	-0.147214	0.615512	-0.189264	0.516963	0.203514	0.485276	0.73165	0.0029374	-0.151997	0.603952	0.457828	0.0997256
LPE 20:3	red	-0.12847	0.661606	0.229598	0.429751	-0.0524493	0.858667	-0.362806	0.202339	-0.247245	0.394102	-0.140542	0.631781	0.743483	0.00230518	0.708339	0.00457825	0.158634	0.588049	0.0383369	0.896474
LPE 18:0	red	-0.248658	0.391317	-0.014669	0.960305	-0.295475	0.305069	-0.554942	0.0394149	-0.24002	0.408504	-0.463692	0.094912	0.612204	0.0199593	0.811362	0.000427486	-0.220416	0.448921	0.0888576	0.762595
LPE 18:2	red	-0.232845	0.423072	0.0244497	0.93388	-0.152666	0.602341	-0.343382	0.229359	-0.333126	0.244481	-0.418471	0.13645	0.780059	0.000998497	0.689047	0.00641632	0.0820045	0.780479	0.043963	0.881373
LPE 22:4	red	-0.0992905	0.735582	0.073814	0.801986	-0.10231	0.727816	-0.398163	0.158538	-0.168334	0.565118	-0.576973	0.0307566	0.697751	0.00552704	0.755248	0.00178853	-0.149712	0.609463	0.188597	0.518469
Phenylacetylglycine	red	-0.11333	0.699679	0.0964255	0.742973	-0.145877	0.618759	-0.313826	0.274545	-0.252508	0.383781	-0.215803	0.458707	0.307164	0.285409	0.914481	4.69e-06	-0.105727	0.719054	0.0813073	0.782305
5-Hydroxyindole-3-acetic acid	red	-0.0914731	0.755798	0.0935147	0.750504	-0.14626	0.617828	-0.330177	0.24894	-0.229692	0.429557	-0.183307	0.530477	0.299723	0.297836	0.979283	1.09e-09	-0.0794523	0.787166	0.169231	0.563016
5,6-dimethoxy-2-(2-methoxyphenyl)-4H-chromen-4-one	red	-0.0943642	0.748304	0.0962947	0.743311	-0.147209	0.615525	-0.325991	0.255352	-0.241674	0.405184	-0.199036	0.495134	0.305358	0.288396	0.973655	4.56e-09	-0.089962	0.759723	0.152457	0.602842
Triptolide	red	-0.0894162	0.761142	0.19684	0.500001	-0.0610119	0.835859	-0.299423	0.298342	-0.13992	0.633304	-0.531017	0.0507173	0.761385	0.00155817	0.814558	0.000388691	-0.297361	0.301844	0.297477	0.301647
Azelaic acid	red	-0.144698	0.621629	0.112903	0.700763	-0.0782995	0.790191	-0.342053	0.231286	-0.15428	0.598461	-0.0652921	0.824502	0.366935	0.196867	0.958808	6.45e-08	0.0659491	0.822761	0.172205	0.556072
13-OxoODE	red	-0.103921	0.723681	0.0852359	0.772033	-0.146359	0.617589	-0.339462	0.23507	-0.207707	0.47613	-0.165045	0.572851	0.32407	0.258327	0.986079	1.02e-10	-0.0635715	0.829063	0.207287	0.477043
4-oxododecanedioic acid	red	-0.0977159	0.739642	0.0898887	0.759914	-0.151869	0.60426	-0.325185	0.256598	-0.245284	0.397984	-0.206131	0.479559	0.299658	0.297946	0.96745	1.6e-08	-0.0890666	0.762052	0.140049	0.632988
6-(3-hydroxybutan-2-yl)-5-(hydroxymethyl)-4-methoxy-2H-pyran-2-one	red	-0.143757	0.623921	0.132349	0.651969	-0.0745883	0.799947	-0.355443	0.212333	-0.152912	0.601748	-0.1008	0.731695	0.386055	0.172764	0.966873	1.78e-08	-0.00360606	0.990238	0.168195	0.565444
ACar 22:2	red	-0.257819	0.373513	-0.178685	0.54107	-0.30371	0.291138	-0.370952	0.191636	-0.0228099	0.938306	-0.222632	0.444256	0.320848	0.263365	0.787861	0.000818749	0.0145104	0.960734	0.390924	0.166947
Stercobilin	red	-0.109443	0.709564	0.0901772	0.759164	-0.146417	0.617448	-0.334876	0.241859	-0.23127	0.426306	-0.188943	0.517687	0.312174	0.277216	0.966246	1.99e-08	-0.0814059	0.782046	0.144985	0.620929
ACar 20:0	red	-0.365814	0.198343	-0.223336	0.442779	-0.339735	0.234669	-0.446623	0.109389	-0.0115509	0.968738	-0.157795	0.590049	0.427746	0.127086	0.745112	0.00222735	0.159053	0.58705	0.327277	0.253372
PE (3:0/18:4)	red	-0.170226	0.56069	-0.0545828	0.852974	0.0834227	0.77677	-0.343236	0.22957	0.390988	0.166872	-0.16875	0.564143	0.256463	0.37612	0.651473	0.0116008	-0.155985	0.594376	0.512014	0.0612425
ACar 22:1	red	-0.177297	0.544269	-0.0669815	0.820027	-0.223684	0.44205	-0.344496	0.227753	-0.0940946	0.749002	-0.192225	0.510304	0.31172	0.277953	0.868968	5.48e-05	0.0267111	0.927778	0.325708	0.255789
N-{5-[(dimethylamino)sulfonyl]-2-methylphenyl}cyclohexanecarboxamide	red	-0.101824	0.729065	0.0753523	0.797936	-0.173852	0.552242	-0.33509	0.241539	-0.218994	0.451925	-0.17532	0.548839	0.302214	0.293641	0.974871	3.44e-09	-0.0768047	0.794117	0.190781	0.513545
5-[(10Z)-14-(3,5-dihydroxyphenyl)tetradec-10-en-1-yl]benzene-1,3-diol	red	-0.0964738	0.742849	0.103043	0.725934	-0.139187	0.635104	-0.320138	0.264483	-0.242941	0.40265	-0.192202	0.510355	0.306476	0.286545	0.959065	6.22e-08	-0.103929	0.723662	0.141294	0.62994
Deoxyribose 5-Phosphate	red	0.153465	0.60042	0.154126	0.598833	-0.0382354	0.896747	-0.172669	0.554993	-0.195715	0.502505	-0.0870395	0.767329	0.128069	0.662607	0.807809	0.000474221	-0.00559681	0.98485	0.236127	0.416376
2-[5-(2-hydroxypropyl)oxolan-2-yl]propanoic acid	red	-0.111098	0.705349	0.0652533	0.824605	-0.0906161	0.758024	-0.348575	0.221928	-0.141006	0.630645	0.00106354	0.997121	0.331049	0.247616	0.925414	2.11e-06	0.233558	0.421612	0.169306	0.562841
PE (6:0/13:1)	red	-0.316988	0.269477	-0.185208	0.526149	-0.0602616	0.837853	-0.405782	0.149993	0.212345	0.46611	-0.282826	0.327197	0.390884	0.166995	0.634402	0.0148146	-0.043236	0.883323	0.393827	0.163541
1-oxo-2,3-dihydro-1H-inden-4-yl benzoate	red	-0.0921968	0.75392	0.0873719	0.766463	-0.151691	0.604687	-0.326346	0.254804	-0.232838	0.423087	-0.199308	0.494533	0.302394	0.293339	0.978398	1.4e-09	-0.0829381	0.778037	0.17098	0.558929
(2,6-dimethylmorpholino)(1-methyl-5-nitro-1H-pyrazol-4-yl)methanone	red	-0.106359	0.717439	0.104663	0.721779	-0.12948	0.659093	-0.276445	0.338693	-0.265431	0.359058	-0.225988	0.437238	0.286382	0.320886	0.850863	0.000114291	-0.123444	0.674166	0.0302861	0.91814
ethyl 5-methoxy-2-methyl-1-phenyl-1H-indole-3-carboxylate	red	-0.105487	0.71967	0.0939105	0.749479	-0.148131	0.613289	-0.323588	0.259078	-0.238947	0.410666	-0.20776	0.476016	0.31145	0.278391	0.9552	1.06e-07	-0.096231	0.743476	0.132137	0.652494
O1-[4-(tert-butyl)benzoyl]-2-(tert-butylsulfonyl)ethanehydroximamide	red	0.0857389	0.770721	0.220575	0.448584	-0.0506626	0.86344	-0.296244	0.303752	-0.108258	0.712587	-0.0451179	0.878278	0.125009	0.670247	0.636397	0.0144075	-0.0607876	0.836455	-0.0796103	0.786751
Shikonin	red	-0.0976817	0.73973	0.0923894	0.753421	-0.145011	0.620865	-0.325387	0.256285	-0.22005	0.449694	-0.195344	0.503331	0.312978	0.275914	0.97459	3.68e-09	-0.0888123	0.762713	0.176742	0.54555
8-(1,2-dihydroxy-3-methylbut-3-en-1-yl)-7-methoxy-2H-chromen-2-one	red	-0.102096	0.728365	0.111369	0.70466	-0.127117	0.66498	-0.330729	0.248102	-0.2241	0.44118	-0.181254	0.535172	0.342428	0.230741	0.97526	3.14e-09	-0.090818	0.757499	0.175262	0.548973
L-Anserine	turquoise	-0.233496	0.421739	-0.129705	0.658534	0.0329526	0.910957	-0.360183	0.205864	0.328478	0.25153	-0.279886	0.332466	0.562693	0.0361869	0.108512	0.711938	-0.301116	0.295485	0.412057	0.143189
D-(-)-Fructose	turquoise	0.158261	0.588937	0.248236	0.392147	0.281961	0.328742	-0.0555502	0.850394	0.355469	0.212297	-0.209452	0.472349	0.0697149	0.812799	0.270981	0.348715	-0.621029	0.017774	0.388876	0.169378
Uridine monophosphate (UMP)	turquoise	0.15533	0.595945	0.407968	0.147599	0.271578	0.347611	0.119588	0.683857	0.231308	0.426227	-0.170533	0.559973	0.608858	0.0208386	0.0943302	0.748392	-0.352176	0.216863	0.43883	0.116476
Methylmalonic acid	turquoise	-0.0794879	0.787073	0.032857	0.911215	0.072331	0.805894	-0.22044	0.448869	0.184733	0.527227	0.0594311	0.840061	0.270935	0.348799	0.221363	0.446924	0.425134	0.129677	0.0181377	0.950928
(+/-)11(12)-EET	turquoise	-0.0349308	0.905633	-0.121702	0.678539	0.0272256	0.92639	0.0689713	0.814764	0.00659638	0.982145	0.445336	0.110538	0.0852949	0.771879	-0.101078	0.730982	0.994407	4.37e-13	-0.0355339	0.904011
Inosine-5'-monophosphate (IMP)	turquoise	-0.114344	0.697107	-0.0513926	0.861489	0.1679	0.566137	-0.150812	0.606808	0.412131	0.14311	-0.472325	0.0881224	0.26764	0.354921	-0.03341	0.909726	-0.514451	0.0598117	0.293602	0.308289
3-Methylhistidine	turquoise	0.0672364	0.819353	-0.0396713	0.89289	-0.0270979	0.926735	0.0818106	0.780987	0.23452	0.419647	-0.254557	0.379803	-0.0217146	0.941264	-0.138543	0.636685	-0.510544	0.0621171	0.420656	0.134203
L-Glutathione (reduced)	turquoise	-0.153516	0.600297	-0.127536	0.663936	-0.320079	0.264576	-0.0719595	0.806874	-0.152446	0.60287	-0.304117	0.290459	-0.0338564	0.908525	-0.0256844	0.930548	-0.592879	0.0254484	-0.0558622	0.849563
ethyl 3-cyano-2-hydroxy-6-phenylisonicotinate	turquoise	0.0383269	0.896501	-0.0431435	0.883571	0.205346	0.481269	-0.0603698	0.837565	0.247842	0.392924	0.0698311	0.812493	0.282712	0.3274	-0.12475	0.670894	0.695841	0.00571341	0.000679767	0.99816
Taurochenodeoxycholic Acid (sodium salt)	turquoise	-0.00817316	0.977877	-0.0145447	0.960641	0.123892	0.673044	0.0350371	0.905347	0.0468239	0.873708	0.503598	0.0663715	0.138364	0.637124	-0.0882257	0.76424	0.898848	1.24e-05	-0.0650359	0.825181
16-Hydroxyhexadecanoic acid	turquoise	-0.123803	0.673266	0.176098	0.547038	0.163224	0.577151	-0.042651	0.884892	-0.111542	0.70422	0.313769	0.274637	0.579227	0.0299581	0.0398317	0.892459	0.635434	0.014603	-0.0976539	0.739802
Histamine	turquoise	0.0309929	0.916235	0.0626829	0.831421	-0.0106642	0.971137	0.0454053	0.877508	-0.161517	0.581194	0.154316	0.598375	0.436082	0.119048	0.0857682	0.770644	0.433151	0.121834	0.0998168	0.734227
(+/-)12(13)-DiHOME	turquoise	-0.0586904	0.842032	-0.0475834	0.871675	0.120018	0.682774	0.0369374	0.900236	0.0910348	0.756936	0.527988	0.0522996	0.159907	0.585018	-0.0861064	0.769762	0.943108	4.33e-07	-0.00432658	0.988288
PC (16:1e/18:1)	turquoise	0.106031	0.718276	0.0116996	0.968336	0.199878	0.493273	0.239874	0.408799	0.00526581	0.985746	0.524146	0.0543581	-0.377118	0.183779	-0.211042	0.468914	0.484601	0.0790632	-0.185874	0.524634
OxPC (16:0-18:2+2O)	turquoise	-0.061467	0.83465	-0.184869	0.526918	-0.00891297	0.975876	0.0679554	0.817451	-0.0218467	0.940907	0.486789	0.0775206	-0.0930664	0.751666	-0.159471	0.586056	0.969615	1.06e-08	-0.127241	0.66467
Ascorbic acid	turquoise	0.453945	0.103005	0.62013	0.017988	0.502067	0.0673365	0.440548	0.114887	-0.237175	0.41425	-0.442902	0.112735	0.262045	0.365449	-0.0373313	0.899177	-0.609564	0.0206509	-0.101657	0.729492
LPC 20:4	turquoise	-0.158519	0.588322	-0.272195	0.346475	-0.0512725	0.86181	-0.129994	0.657814	0.129105	0.660026	0.148228	0.613056	0.152927	0.601713	0.0747518	0.799516	0.852744	0.000106364	0.0827997	0.778399
Taurocholic acid	turquoise	-0.00681967	0.98154	-0.0115337	0.968785	0.125733	0.668436	0.0386231	0.895706	0.0486864	0.868724	0.514311	0.0598931	0.137541	0.639149	-0.0969077	0.741728	0.90307	9.69e-06	-0.0634305	0.829438
Deoxycytidine	turquoise	-0.0220347	0.940399	-0.00583095	0.984216	-0.257297	0.374516	0.0615291	0.834485	-0.347389	0.223613	-0.318038	0.267805	-0.0589552	0.841327	-0.0485203	0.869168	-0.539181	0.0466258	-0.215482	0.459392
PE (16:1e/18:1)	turquoise	0.188223	0.519314	0.0547987	0.852398	0.197647	0.49821	0.305267	0.288547	0.24041	0.407721	0.690062	0.00630726	-0.351317	0.218065	-0.313115	0.275692	0.446688	0.109331	0.128467	0.661615
LPC 18:1	turquoise	0.0752579	0.798185	0.179905	0.538266	0.0892009	0.761702	0.124593	0.671288	-0.421622	0.133219	-0.113451	0.699371	0.612563	0.0198665	-0.143066	0.625607	0.478152	0.0837364	-0.228376	0.432277
6-Phosphogluconic acid	turquoise	0.001867	0.994946	-0.116341	0.692051	-0.161046	0.582313	-0.000869959	0.997645	-0.0513112	0.861706	0.522572	0.0552183	-0.0276217	0.925322	-0.153107	0.601279	0.550611	0.0413084	0.100403	0.732717
Glutaric Acid	turquoise	-0.0873035	0.766641	0.0175637	0.952479	-0.122823	0.675724	0.0155789	0.957844	-0.0224959	0.939154	0.586389	0.0275238	0.0427492	0.884628	-0.146391	0.617511	0.609548	0.020655	-0.0670237	0.819916
PC (16:0e/22:4)	turquoise	0.222317	0.444917	0.173849	0.55225	0.219414	0.451036	0.191852	0.51114	0.260926	0.367576	0.430923	0.123981	0.167768	0.566446	0.124496	0.67153	0.700413	0.0052753	0.357413	0.209629
Xanthine	turquoise	0.0025299	0.993152	-0.171064	0.558734	-0.0908042	0.757535	0.140427	0.632063	-0.158989	0.587205	0.165896	0.570847	-0.0786392	0.789299	0.0878475	0.765225	0.75837	0.00166819	0.0150621	0.959242
PC (16:0/22:6)	turquoise	-0.0642267	0.827326	-0.210264	0.470595	-0.0459589	0.876025	0.0823623	0.779543	-0.0216036	0.941564	0.490741	0.0747886	-0.143079	0.625576	-0.188592	0.518479	0.94769	2.64e-07	-0.121248	0.67968
(+/-)9-HpODE	turquoise	-0.0499401	0.865371	-0.240553	0.407432	-0.085546	0.771224	0.109162	0.710281	-0.0656863	0.823457	0.323395	0.259378	-0.221992	0.4456	-0.159955	0.584905	0.798501	0.000616367	-0.111811	0.703536
4-Methylvaleric Acid	turquoise	-0.193547	0.507342	-0.0653953	0.824228	-0.272262	0.34635	-0.0624314	0.832089	-0.411307	0.143992	-0.356146	0.211365	0.553087	0.0402181	0.256703	0.375658	0.40382	0.152165	-0.115275	0.694748
LPC 22:4	turquoise	-0.172177	0.556137	-0.134759	0.646007	-0.0164703	0.955435	-0.133918	0.648087	0.0197364	0.946608	0.160229	0.584253	0.358127	0.208655	0.103877	0.723795	0.876598	3.89e-05	-0.0402852	0.891241
PC (2:0/19:1)	turquoise	-0.0527654	0.857823	-0.230105	0.428705	-0.0809044	0.78336	0.104876	0.721234	-0.0784436	0.789813	0.394138	0.163179	-0.198629	0.496035	-0.189332	0.51681	0.900586	1.12e-05	-0.168483	0.56477
OxPC (16:0-18:3+1O)	turquoise	-0.164151	0.574961	-0.184436	0.527904	-0.0536448	0.855476	-0.0412253	0.888717	-0.0408086	0.889836	0.505294	0.0653136	0.0412278	0.888711	-0.0508893	0.862834	0.940429	5.67e-07	-0.0901387	0.759264
PC (2:0/17:1)	turquoise	-0.241963	0.404606	-0.326413	0.254701	-0.153082	0.60134	-0.132553	0.651463	-0.0111784	0.969746	0.151975	0.604004	0.0424948	0.885311	0.00598978	0.983786	0.856329	9.25e-05	-0.129063	0.660129
OxPC (16:0-20:4+4O(1Cyc))	turquoise	-0.133778	0.648432	-0.202523	0.487448	-0.0219018	0.940759	-0.0186208	0.949622	0.0850252	0.772583	0.462296	0.0960433	0.0682807	0.81659	-0.0680837	0.817111	0.990375	1.12e-11	-0.00743717	0.979869
Lactobionic acid	turquoise	0.137601	0.639001	-0.00162255	0.995608	0.08881	0.762719	0.127401	0.664272	0.104227	0.722897	-0.0544526	0.853321	0.437957	0.117289	-0.0563951	0.848143	0.693533	0.00594512	0.231295	0.426254
1-Oleoyl-Sn-Glycero-3-Phosphocholine	turquoise	0.411542	0.14374	0.485589	0.078364	0.358256	0.208479	0.402631	0.15349	-0.307273	0.285229	-0.208	0.475495	0.451222	0.105348	0.321104	0.262963	0.520918	0.0561323	0.00749424	0.979715
PC (2:0/19:0)	turquoise	-0.0533882	0.856161	-0.185683	0.525069	-0.037585	0.898495	0.0897986	0.760148	-0.0849451	0.772792	0.426287	0.128529	-0.103203	0.725523	-0.16627	0.569966	0.963184	3.32e-08	-0.177179	0.544541
OxPC (18:1-18:2+2O)	turquoise	-0.0687733	0.815288	-0.07796	0.791082	0.0634996	0.829254	0.000601332	0.998372	0.0147946	0.959965	0.491987	0.0739413	0.140312	0.632345	-0.0806503	0.784025	0.952659	1.47e-07	-0.0905708	0.758141
2-Methylpentanedioic acid	turquoise	-0.297456	0.301683	-0.218403	0.453177	-0.304794	0.289334	-0.357684	0.209259	0.200911	0.490994	0.249416	0.389827	0.533639	0.0493759	0.394598	0.162644	0.517718	0.057932	0.530693	0.0508852
Allolithocholic acid	turquoise	-0.227114	0.434896	-0.163157	0.57731	-0.0987351	0.737013	-0.296043	0.304095	0.221833	0.445936	0.0761321	0.795885	0.57134	0.0328206	0.0958216	0.744534	0.626132	0.0165961	0.18438	0.528033
9-KODE	turquoise	-0.0549052	0.852114	-0.182736	0.531781	-0.00177582	0.995193	0.112864	0.700861	-0.0586492	0.842141	0.42419	0.130623	-0.0774034	0.792544	-0.121192	0.67982	0.929284	1.55e-06	-0.0747494	0.799523
Anacardic acid	turquoise	-0.0535652	0.855688	-0.142542	0.626887	0.0253145	0.931546	0.0753629	0.797908	-0.00839967	0.977264	0.478646	0.0833717	0.0217237	0.941239	-0.138882	0.635853	0.993093	1.54e-12	-0.0822276	0.779895
PC (2:0/21:0)	turquoise	-0.0804651	0.784511	-0.18316	0.530813	-0.0376207	0.898399	0.0475336	0.871808	-0.0494197	0.866762	0.403304	0.152738	0.0120187	0.967473	-0.120814	0.680771	0.990388	1.12e-11	-0.128041	0.662677
LPC 16:1	turquoise	0.262827	0.363969	0.377294	0.183558	0.426829	0.127991	0.3661	0.197967	-0.364083	0.200636	0.362839	0.202294	0.121634	0.678711	-0.264606	0.36061	0.607251	0.0212715	-0.411552	0.143729
OxPC (16:0-18:1+3O)	turquoise	-0.059282	0.840458	-0.215611	0.459117	-0.130604	0.656298	0.0650046	0.825263	-0.135716	0.643645	0.443006	0.112641	-0.188863	0.517866	-0.114422	0.696909	0.912881	5.22e-06	-0.186418	0.5234
LPC 22:5	turquoise	-0.10634	0.717488	-0.258903	0.371436	-0.0427309	0.884677	-0.104085	0.723262	0.218749	0.452446	0.125808	0.668248	0.267737	0.354741	-0.0258701	0.930047	0.766375	0.00138888	0.26723	0.355686
13,14-dihydro-15-keto-PGD2	turquoise	-0.0241078	0.934802	-0.107681	0.714058	0.0509651	0.862631	0.0818291	0.780939	0.0306641	0.917121	0.473376	0.0873198	0.0750553	0.798718	-0.101434	0.730067	0.982366	4.18e-10	-0.0114552	0.968997
8-iso-15-keto Prostaglandin F2α	turquoise	-0.0226497	0.938739	-0.0741352	0.80114	0.0619652	0.833327	0.0731858	0.803641	-0.0166548	0.954936	0.495335	0.0716987	0.0660678	0.822447	-0.0917454	0.755091	0.985895	1.1e-10	-0.0874954	0.766142
PC (2:0/21:1)	turquoise	-0.174034	0.551819	-0.304161	0.290387	-0.155918	0.594536	-0.0308591	0.916596	-0.0322119	0.912952	0.370206	0.192601	-0.0327563	0.911486	-0.128959	0.66039	0.946443	3.03e-07	-0.107172	0.71536
ent-8-iso Prostaglandin F2α	turquoise	-0.0571301	0.846185	-0.141526	0.62937	0.0602213	0.83796	0.0689653	0.81478	0.180856	0.536084	0.459686	0.0981831	0.140485	0.631919	-0.106668	0.716649	0.957414	7.85e-08	0.14849	0.61242
(+/-)10(11)-EpDPA	turquoise	-0.0458166	0.876406	-0.113147	0.700143	0.0597937	0.839097	0.0827724	0.77847	0.0369907	0.900093	0.47116	0.089018	0.0834245	0.776765	-0.175194	0.54913	0.987683	4.91e-11	-0.0534122	0.856097
Taurodeoxycholic acid sodium salt	turquoise	-0.0350079	0.905426	-0.0422393	0.885996	0.105582	0.719425	0.0109153	0.970458	0.0553768	0.850857	0.5017	0.0675689	0.143153	0.625396	-0.0854321	0.771521	0.903415	9.49e-06	-0.0597045	0.839334
10-Undecenoic acid	turquoise	-0.418691	0.136223	-0.194579	0.505036	-0.437116	0.118076	-0.364401	0.200214	-0.365175	0.199188	-0.0777928	0.791521	0.549815	0.0416635	0.296534	0.303255	0.471631	0.088655	-0.182256	0.532877
Lysopc 18:3	turquoise	-0.128097	0.662536	-0.225236	0.438805	-0.199878	0.493272	-0.00461993	0.987494	-0.25576	0.377475	0.152589	0.602525	0.0576065	0.844916	0.0287176	0.922367	0.854791	9.82e-05	-0.190546	0.514075
LPA 20:4	turquoise	-0.10962	0.709113	-0.193237	0.508037	-0.0132706	0.964087	-0.0810501	0.782978	0.0468063	0.873755	0.202645	0.487182	0.126007	0.667751	-0.0774204	0.792499	0.840403	0.000167605	-0.0876293	0.765793
LPE 16:1	turquoise	-0.213419	0.463804	-0.293338	0.308745	-0.224671	0.439986	-0.00742405	0.979905	-0.152529	0.60267	0.141969	0.628287	0.0402235	0.891407	-0.0259175	0.929919	0.826828	0.000265155	-0.146004	0.61845
LPC 20:5	turquoise	-0.181173	0.535357	-0.0245596	0.933583	0.063982	0.827975	-0.0434959	0.882626	-0.0599772	0.838609	0.27267	0.3456	0.541515	0.0455016	0.0530733	0.857001	0.70262	0.00507339	0.129815	0.65826
Glycerophospho-N-palmitoyl ethanolamine	turquoise	-0.0147358	0.960124	0.0520634	0.859697	0.0953622	0.745722	0.134938	0.645565	0.0160262	0.956635	0.261115	0.367216	0.507916	0.0637031	-0.113568	0.699075	0.772484	0.00120187	0.18655	0.523101
OxPC (18:0-18:2+2O)	turquoise	-0.17842	0.54168	-0.227841	0.433386	-0.0374914	0.898747	-0.0524966	0.858541	0.125165	0.669856	0.607586	0.0211807	-0.117048	0.690263	-0.171602	0.557478	0.916003	4.22e-06	-0.115606	0.693911
Lysope 18:1	turquoise	-0.018946	0.948743	0.128106	0.662513	0.0484373	0.86939	-0.0363887	0.901712	-0.244349	0.399843	0.142466	0.627074	0.59227	0.0256379	0.243454	0.401626	0.706234	0.00475587	-0.0218941	0.940779
Taurochenodeoxycholic acid	turquoise	-0.0537731	0.855134	-0.28926	0.31583	-0.193678	0.50705	0.170284	0.560554	-0.170856	0.559218	0.012882	0.965138	-0.442266	0.113314	-0.234813	0.419051	0.334391	0.242584	-0.221351	0.446948
Dibenzoyl Thiamine	turquoise	-0.0725964	0.805194	-0.0445057	0.879918	-0.0663075	0.821812	-0.0362944	0.901965	-0.260932	0.367564	0.0687734	0.815288	0.188408	0.518895	0.0818302	0.780935	0.478674	0.0833515	-0.28897	0.316338
13(S)-HOTrE	turquoise	-0.0458438	0.876333	-0.161609	0.580976	0.0360978	0.902494	0.102353	0.727705	0.0624772	0.831967	0.397251	0.159582	0.0492804	0.867135	-0.135235	0.644832	0.959266	6.04e-08	0.0365427	0.901298
PC (18:2e/18:1)	turquoise	0.0855589	0.77119	-0.0489803	0.867937	0.146161	0.618071	0.252237	0.384309	0.159583	0.58579	0.623431	0.0172119	-0.246626	0.395326	-0.260151	0.369051	0.603685	0.0222556	0.0953595	0.745729
Hypoxanthine	turquoise	0.274391	0.342442	0.324724	0.257313	0.528325	0.0521221	0.104854	0.721289	0.265193	0.359506	0.0323064	0.912697	0.475953	0.0853735	0.0237222	0.935844	0.481698	0.0811435	0.194535	0.505135
N1-[4-hydroxy-6-(methoxymethyl)pyrimidin-2-yl]acetamide	turquoise	-0.387693	0.170793	-0.3276	0.252875	-0.349417	0.220738	-0.325201	0.256573	-0.0650169	0.825231	0.148858	0.611529	0.342874	0.230094	0.206941	0.477795	0.535328	0.0485255	-0.00152406	0.995874
Cysteinylglycine	turquoise	-0.0637421	0.828611	-0.0548533	0.852252	-0.193509	0.507427	0.0721579	0.806351	-0.0682874	0.816573	-0.216945	0.456275	-0.0817206	0.781222	-0.187679	0.520544	-0.516067	0.0588763	-0.0449521	0.878722
Carnosine	turquoise	-0.0118781	0.967853	0.0501401	0.864836	-0.0812837	0.782366	-0.0359742	0.902826	-0.296371	0.303534	-0.0121802	0.967036	0.317801	0.268183	0.310707	0.2796	0.482152	0.0808157	-0.174659	0.550371
Inosine	turquoise	0.27208	0.346685	0.198557	0.496194	0.355078	0.212835	0.137399	0.639497	0.185384	0.525748	-0.150137	0.608437	0.324398	0.257817	-0.182678	0.531914	0.466032	0.0930372	-0.00821778	0.977757
Chaetocin	turquoise	-0.251676	0.385403	-0.0213817	0.942163	-0.0364319	0.901596	-0.302381	0.293361	0.373397	0.188494	-0.153678	0.599908	0.386572	0.17214	0.0135237	0.963402	-0.545157	0.0437871	0.304006	0.290644
N-Acetylhistidine	turquoise	-0.100118	0.73345	0.0604747	0.837287	-0.0687904	0.815243	-0.0752088	0.798314	-0.2332	0.422346	0.145883	0.618744	0.332446	0.245505	0.313565	0.274967	0.507846	0.0637454	-0.15701	0.591924
PC (16:1e/2:0)	turquoise	0.0497693	0.865827	0.0624676	0.831993	0.166418	0.569618	0.0769043	0.793855	-0.0708203	0.80988	0.313545	0.274998	0.342548	0.230566	-0.0833562	0.776944	0.915545	4.36e-06	-0.0692194	0.814109
Acetylcholine	turquoise	0.296946	0.302552	0.192876	0.508844	0.316459	0.27032	0.422123	0.132709	-0.0991582	0.735923	0.224985	0.43933	0.140262	0.632465	-0.0869502	0.767562	0.647806	0.0122411	0.0457016	0.876714
PC (18:4e/2:0)	turquoise	-0.136044	0.642836	-0.193331	0.507825	0.0351001	0.905178	-0.141374	0.629743	0.196325	0.501145	0.35745	0.209579	0.220986	0.447718	0.0410234	0.889259	0.932957	1.13e-06	0.11207	0.702878
D-Fructose 6-phosphate	turquoise	-0.213636	0.46334	-0.185709	0.525009	-0.180616	0.536633	-0.0683423	0.816427	-0.0117338	0.968244	0.558235	0.0380186	0.246346	0.395878	-0.336779	0.239028	0.606032	0.0216042	0.0822506	0.779835
2,4-dihydroxyheptadec-16-en-1-yl acetate	turquoise	-0.203292	0.485762	-0.0249873	0.932429	-0.145692	0.61921	-0.239945	0.408656	-0.0245081	0.933722	0.180073	0.537879	0.424395	0.130418	0.274752	0.34178	0.611348	0.0201816	-0.00775189	0.979017
MAG (18:3)	turquoise	-0.0664572	0.821416	-0.0530423	0.857084	0.0932959	0.751071	-0.012908	0.965067	0.0988632	0.736683	0.500936	0.0680557	0.193926	0.506495	-0.0596859	0.839384	0.902725	9.89e-06	0.00158265	0.995716
ACar 20:1	turquoise	-0.485217	0.078627	-0.482984	0.0802174	-0.399506	0.15701	-0.324553	0.257576	0.206377	0.479023	0.180703	0.536434	0.323693	0.258914	0.236403	0.415815	0.545976	0.0434079	0.409925	0.145478
1,4-dihydroxyheptadec-16-en-2-yl acetate	turquoise	-0.30877	0.282767	-0.00573641	0.984472	-0.150864	0.606681	-0.294132	0.307376	-0.00394696	0.989316	0.342754	0.230268	0.472222	0.0882017	0.308444	0.283302	0.514274	0.0599148	0.071512	0.808055
7-Ketocholesterol	turquoise	-0.0908566	0.757399	-0.17541	0.54863	-0.0205259	0.944475	0.0215393	0.941737	-0.0163658	0.955717	0.480688	0.0818764	-0.0193548	0.947639	-0.0998772	0.734071	0.985944	1.08e-10	-0.114625	0.696395
PC (8:0/13:1)	turquoise	-0.0833049	0.777078	-0.244362	0.399816	-0.0755154	0.797507	0.0674458	0.818799	-0.0364952	0.901425	0.412045	0.143202	-0.159647	0.585638	-0.168093	0.565684	0.921045	2.95e-06	-0.134088	0.647665
Lysopc 20:4	turquoise	0.143803	0.623808	-0.0987235	0.737043	-0.0927673	0.752441	0.198786	0.495688	-0.289658	0.315136	-0.169711	0.561895	0.0351882	0.904941	0.0656399	0.82358	0.704024	0.00494814	-0.157356	0.591099
PC (10:0/11:0)	turquoise	-0.0697124	0.812806	-0.206116	0.479591	-0.0542514	0.853858	0.0808867	0.783406	-0.0703022	0.811248	0.432847	0.122125	-0.108538	0.711872	-0.178541	0.541402	0.961584	4.27e-08	-0.167346	0.567436
D-Sphingosine	turquoise	-0.175823	0.547675	0.285809	0.321899	0.0688034	0.815208	-0.36499	0.199433	0.100236	0.733148	-0.140544	0.631775	0.571114	0.0329055	0.439217	0.116117	-0.39225	0.165386	0.108827	0.711136
PC (22:4e/16:0)	turquoise	0.166735	0.568873	0.198404	0.496532	0.258276	0.372636	0.206037	0.479763	-0.00496137	0.98657	0.521273	0.0559354	-0.197276	0.499034	0.00541922	0.985331	0.540768	0.045859	-0.185291	0.525959
PC (18:4e/20:1)	turquoise	0.312179	0.277208	0.258557	0.372098	0.269021	0.352348	0.378691	0.181808	-0.0772749	0.792882	0.58877	0.0267481	-0.412268	0.142964	-0.215069	0.460274	0.518271	0.057618	-0.291301	0.312272
N'2-benzylidene-5-hex-1-ynylfuran-2-carbohydrazide	turquoise	-0.236212	0.416204	-0.270327	0.349924	-0.235359	0.417938	-0.0511768	0.862066	-0.0914155	0.755948	0.116937	0.690545	0.181114	0.535491	0.00720777	0.98049	0.788602	0.000803124	-0.0343767	0.907124
Decanoylcarnitine	turquoise	0.48812	0.0765927	0.349879	0.220086	0.369332	0.193734	0.543342	0.0446355	-0.191225	0.512548	0.273875	0.343386	0.00411599	0.988858	-0.12527	0.669594	0.720742	0.00363446	-0.0760801	0.796022
Cholest-4-en-3-one	turquoise	-0.192802	0.50901	-0.216129	0.458011	-0.103738	0.72415	-0.0654523	0.824077	-0.0280687	0.924117	0.454481	0.102548	0.11876	0.685943	-0.05318	0.856716	0.985747	1.17e-10	-0.0874761	0.766192
2-hydroxy-6-[(8Z,11Z)-pentadeca-8,11,14-trien-1-yl]benzoic acid	turquoise	-0.0525905	0.85829	-0.0908325	0.757461	0.0658999	0.822891	0.015466	0.95815	0.0720958	0.806515	0.496655	0.0708281	0.125073	0.670086	-0.0479179	0.87078	0.968971	1.21e-08	0.00204998	0.994451
PC (11:0/12:0)	turquoise	-0.0763823	0.795227	-0.161468	0.581312	-0.0232297	0.937173	0.0400075	0.891987	-0.0478597	0.870935	0.421747	0.133091	0.0575236	0.845137	-0.118393	0.686869	0.991954	3.85e-12	-0.120434	0.681726
2-(14,15-Epoxyeicosatrienoyl) glycerol	turquoise	-0.0538304	0.854981	-0.0371933	0.899548	0.105738	0.719027	-0.0170801	0.953786	0.104908	0.721152	0.525671	0.0535341	0.197437	0.498676	-0.0325401	0.912068	0.900622	1.12e-05	0.0269927	0.927018
PC (6:0/13:1)	turquoise	-0.314768	0.273029	-0.366672	0.197213	-0.119032	0.685259	-0.26568	0.358591	0.236897	0.414814	0.212823	0.465084	0.171009	0.558861	0.156674	0.592727	0.800155	0.00058888	0.170046	0.56111
PC (18:4e/4:0)	turquoise	-0.196186	0.501456	-0.1876	0.520722	-0.0967088	0.742242	-0.294631	0.306518	0.141927	0.628391	-0.0658042	0.823145	0.591528	0.0258705	0.264024	0.361707	0.650046	0.011847	0.273567	0.343952
16(R)-HETE	turquoise	-0.0663928	0.821586	-0.112118	0.702756	0.0379744	0.897449	0.0254395	0.931209	0.0275159	0.925608	0.48989	0.0753707	0.099975	0.733819	-0.0729238	0.804332	0.98651	8.45e-11	-0.0444439	0.880084
Cafestol	turquoise	-0.163194	0.577223	-0.200156	0.492659	-0.0269664	0.927089	-0.0415632	0.88781	0.110086	0.707926	0.473277	0.0873954	0.0829465	0.778015	0.0312323	0.915591	0.923505	2.45e-06	0.116771	0.690964
PC (22:6e/16:2)	turquoise	-0.057308	0.845711	-0.202328	0.487877	-0.0379903	0.897406	0.0916785	0.755265	-0.075572	0.797358	0.45429	0.102711	-0.135329	0.644599	-0.166823	0.568667	0.954377	1.18e-07	-0.161444	0.581368
PC (18:1e/16:0)	turquoise	0.312727	0.27632	0.31313	0.275668	0.313547	0.274995	0.395028	0.162145	-0.160322	0.584033	0.350696	0.218936	-0.260024	0.369294	-0.136219	0.642404	0.473326	0.0873581	-0.374107	0.187589
PC (7:0/13:1)	turquoise	-0.119732	0.683494	-0.269102	0.352197	-0.13047	0.656631	0.0362236	0.902156	-0.0933428	0.750949	0.369645	0.193328	-0.122496	0.676545	-0.157324	0.591176	0.926331	1.97e-06	-0.17858	0.541313
PC (10:0/10:0)	turquoise	-0.101611	0.729612	-0.216341	0.457559	-0.0874328	0.766305	0.0553566	0.85091	-0.0959573	0.744183	0.390518	0.167428	-0.0563661	0.84822	-0.145816	0.618908	0.966079	2.04e-08	-0.176032	0.547192
PC (14:1e/2:0)	turquoise	0.0788422	0.788766	0.20877	0.473824	0.248903	0.390834	0.159841	0.585175	-0.407903	0.14767	0.324143	0.258214	0.246764	0.395052	0.00460555	0.987533	0.684967	0.0068697	-0.313827	0.274544
PC (19:0/20:5)	turquoise	-0.0619281	0.833425	-0.15992	0.584987	0.0135711	0.963274	0.0423703	0.885645	0.0129455	0.964966	0.511639	0.0614647	-0.0229536	0.937918	-0.119572	0.683896	0.986223	9.58e-11	-0.0826656	0.77875
Tauro-alpha-Muricholic acid sodium salt	turquoise	-0.0529103	0.857436	-0.00143827	0.996107	0.0767584	0.794239	-0.0611078	0.835604	-0.00612108	0.983431	0.444855	0.11097	0.227364	0.434375	0.149663	0.609581	0.860224	7.91e-05	-0.0328475	0.91124
PC (18:5e/4:0)	turquoise	-0.17876	0.540898	-0.19416	0.505971	-0.0550644	0.851689	-0.135733	0.643601	0.167813	0.56634	0.25797	0.373223	0.375646	0.185635	-0.0275856	0.925419	0.88609	2.46e-05	0.152893	0.601794
Indirubin	turquoise	-0.153633	0.600015	0.134798	0.64591	0.0786744	0.789207	-0.280451	0.331449	0.375602	0.185691	-0.169827	0.561623	0.519366	0.0569999	0.338254	0.236847	-0.645691	0.0126225	0.579309	0.0299293
PC (18:2/20:5)	turquoise	-0.0482922	0.869778	-0.204509	0.483099	-0.0413924	0.888269	0.0796834	0.78656	-0.0576818	0.844716	0.458606	0.0990777	-0.171198	0.558421	-0.139044	0.635455	0.930483	1.4e-06	-0.137795	0.638523
PC (7:0/16:2)	turquoise	-0.0725423	0.805337	-0.24979	0.389092	-0.0923421	0.753543	0.0873187	0.766602	-0.0759745	0.7963	0.382323	0.17731	-0.194964	0.504178	-0.186084	0.524158	0.891098	1.9e-05	-0.165748	0.571196
PC (20:3e/16:2)	turquoise	-0.174944	0.54971	-0.215776	0.458764	-0.125077	0.670078	-0.0741342	0.801142	0.126316	0.666979	0.806029	0.000499122	-0.193481	0.50749	-0.191735	0.511401	0.746242	0.0021746	-0.0245793	0.93353
PC (20:4/20:4)	turquoise	-0.0716115	0.807792	-0.170237	0.560664	-0.0287918	0.922167	0.0277062	0.925094	-0.0578519	0.844263	0.453526	0.103363	-0.0155296	0.957978	-0.0799461	0.785871	0.988862	2.69e-11	-0.133651	0.648745
PC (12:0/13:1)	turquoise	-0.0917907	0.754974	-0.227728	0.433621	-0.0716018	0.807818	0.0464791	0.874631	-0.0460337	0.875824	0.365339	0.198972	-0.0703031	0.811246	-0.19446	0.505302	0.955999	9.53e-08	-0.186383	0.523479
PC (12:0/13:0)	turquoise	-0.10079	0.731722	-0.144403	0.622347	-0.0065978	0.982141	0.0386991	0.895501	-0.018254	0.950613	0.490818	0.0747361	0.0498409	0.865636	-0.148642	0.612053	0.979769	9.48e-10	-0.125906	0.668004
PC (18:0/20:5)	turquoise	-0.073321	0.803285	-0.192868	0.508861	-0.0757735	0.796828	0.0979771	0.738968	-0.157599	0.590519	0.313194	0.275565	-0.207245	0.477135	-0.185815	0.524769	0.692948	0.00600497	-0.224195	0.440981
12-oxo Phytodienoic Acid	turquoise	0.222064	0.445449	-0.0596328	0.839525	-0.00148683	0.995975	0.306767	0.286063	-0.250714	0.387283	0.0119505	0.967657	-0.385132	0.173882	0.0444971	0.879942	0.411413	0.143878	-0.0844581	0.774064
PC (22:6e/18:2)	turquoise	-0.0475136	0.871862	-0.163668	0.576102	-0.079718	0.786469	0.0821884	0.779998	-0.0781166	0.790671	0.269705	0.351077	-0.230728	0.42742	-0.0380214	0.897322	0.58268	0.0287652	-0.0967991	0.742008
ACar 19:1	turquoise	-0.199375	0.494385	-0.193612	0.507198	-0.0371977	0.899537	0.027029	0.926921	0.038606	0.895751	0.480857	0.0817532	-0.014662	0.960324	-0.162177	0.57963	0.843963	0.000147579	-0.139114	0.635283
PC (3:0/16:2)	turquoise	-0.298064	0.300648	-0.27181	0.347184	-0.189016	0.517523	-0.150405	0.607789	0.161043	0.582321	0.469532	0.0902805	-0.000626333	0.998304	0.287323	0.319228	0.517126	0.0582695	0.325121	0.256697
PC (9:0/9:0)	turquoise	-0.00432899	0.988282	-0.0359369	0.902927	0.0124697	0.966253	0.143889	0.6236	-0.0706172	0.810416	0.358322	0.208389	0.185722	0.52498	-0.230712	0.427453	0.919374	3.33e-06	-0.124372	0.671842
2-oxa-4-azatetracyclo[6.3.1.1~6,10~.0~1,5~]tridecan-3-one	turquoise	-0.096943	0.741637	-0.212998	0.464708	0.0139506	0.962247	0.0312484	0.915547	0.0197111	0.946676	0.384443	0.174718	0.107052	0.715666	-0.212934	0.464845	0.73134	0.00295563	0.0219253	0.940695
PC (18:5e/2:0)	turquoise	-0.137364	0.639583	0.0165916	0.955106	0.106666	0.716654	-0.0486291	0.868877	0.00899663	0.975649	0.26639	0.357259	0.600236	0.02324	0.0553068	0.851043	0.723179	0.00346846	0.190939	0.513191
Oleoyl ethanolamide	turquoise	0.0882318	0.764224	0.255918	0.377171	0.0602269	0.837945	0.117305	0.689614	-0.0243806	0.934066	0.0855549	0.771201	0.53904	0.0466942	0.0654606	0.824055	0.339866	0.234477	0.169259	0.562951
PC (10:0/13:1)	turquoise	-0.11373	0.698664	-0.178693	0.541052	-0.0420348	0.886545	-0.00191993	0.994803	-0.0524452	0.858678	0.424579	0.130233	0.0676583	0.818237	-0.0721157	0.806462	0.991497	5.36e-12	-0.125001	0.670267
N1-(2,3-dihydro-1,4-benzodioxin-2-ylmethyl)-2,2-dimethylpropanamide	turquoise	-0.0926516	0.752741	-0.191329	0.512314	0.0268626	0.92737	0.0462239	0.875315	0.00194376	0.994738	0.343944	0.228548	0.111958	0.703164	-0.232769	0.423228	0.641324	0.0134388	0.0149458	0.959556
PC (4:0/13:1)	turquoise	-0.288946	0.316379	-0.447906	0.108251	-0.297609	0.301423	-0.135189	0.644944	0.049314	0.867045	0.102223	0.728039	0.104449	0.722329	0.0311697	0.915759	0.814464	0.000389794	0.10237	0.727662
Lysopc 16:1	turquoise	-0.21648	0.457264	-0.33261	0.245258	-0.21178	0.467326	-0.0666555	0.820891	-0.0792558	0.787681	0.214967	0.460492	0.0218237	0.940969	0.00983461	0.973382	0.873611	4.46e-05	-0.0747443	0.799536
PC (12:0/12:0)	turquoise	-0.107696	0.714022	-0.261139	0.36717	-0.102048	0.728487	0.067483	0.8187	-0.0584711	0.842615	0.41629	0.138718	-0.139284	0.634866	-0.177943	0.542779	0.934601	9.8e-07	-0.135315	0.644634
PC (4:0/16:3)	turquoise	0.0265039	0.928337	-0.0844882	0.773986	0.0867798	0.768006	0.126384	0.66681	-0.0172707	0.953271	0.433047	0.121934	0.0128629	0.965189	-0.0678919	0.817619	0.984407	2.01e-10	-0.0519972	0.859874
TQH	turquoise	-0.0948943	0.746932	0.21172	0.467455	0.172953	0.554332	-0.179723	0.538683	0.0506841	0.863382	0.209314	0.472648	0.479296	0.0828939	0.291854	0.311313	0.507585	0.0639044	-0.0499243	0.865413
LPE 18:1	turquoise	-0.298086	0.300611	-0.241496	0.405541	-0.240511	0.407516	-0.238662	0.411242	-0.115609	0.693904	0.110024	0.708083	0.398289	0.158395	0.227407	0.434288	0.840915	0.000164599	-0.0199124	0.946132
LPC 22:6	turquoise	-0.128343	0.661923	-0.167294	0.567558	-0.00471144	0.987246	-0.071847	0.807171	0.137796	0.638522	0.449518	0.106833	0.218058	0.45391	-0.0334908	0.909508	0.959719	5.65e-08	0.101998	0.728617
Taurine	yellow	0.386013	0.172815	0.4039	0.152076	0.294156	0.307335	0.395868	0.161174	-0.266387	0.357265	-0.62869	0.0160286	0.452973	0.103838	-0.19186	0.511122	0.037597	0.898463	-0.251523	0.385701
PC (16:0/18:2)	yellow	-0.175601	0.548188	-0.0322492	0.912852	0.0881193	0.764517	-0.107957	0.713355	0.298972	0.299107	0.966379	1.94e-08	-0.0557401	0.849888	-0.181061	0.535614	0.420522	0.134341	0.196374	0.501037
PC (16:0/20:4)	yellow	-0.184201	0.52844	0.032121	0.913197	0.174339	0.551113	-0.19593	0.502026	0.390686	0.167228	0.890992	1.91e-05	0.0888551	0.762602	-0.163392	0.576755	0.386538	0.172181	0.208825	0.473706
PC (16:1e/20:4)	yellow	-0.208908	0.473526	-0.0686616	0.815583	-0.0381215	0.897053	-0.139764	0.633688	0.114149	0.697603	0.954997	1.09e-07	-0.135292	0.64469	-0.163491	0.57652	0.474305	0.0866141	0.0191887	0.948087
SM (d14:1/22:0)	yellow	0.0231189	0.937472	0.111216	0.705051	0.331768	0.246529	0.038789	0.89526	0.519659	0.0568354	0.902626	9.95e-06	-0.0881415	0.764459	-0.215302	0.459776	0.439246	0.116091	0.314549	0.273382
5-Hydroxymethyl-2-furancarboxylic acid	yellow	-0.267239	0.355669	-0.220531	0.448678	-0.0305089	0.917539	-0.120078	0.682624	0.450251	0.106193	0.758417	0.00166644	0.0973531	0.740578	-0.137222	0.639933	0.413571	0.141579	0.513165	0.0605636
1,4-Dihydro-1-Methyl-4-Oxo-3-Pyridinecarboxamide	yellow	0.309381	0.281766	0.207479	0.476625	0.334725	0.242085	0.288121	0.317826	-0.0840912	0.775023	-0.688474	0.00647861	0.159176	0.586759	-0.0801802	0.785257	-0.477601	0.0841444	0.0719421	0.80692
PC (16:0e/20:4)	yellow	-0.255014	0.378917	-0.220016	0.449765	-0.0433779	0.882942	-0.183788	0.529381	0.508992	0.0630501	0.907932	7.19e-06	-0.137837	0.638421	-0.22226	0.445038	0.564916	0.035298	0.267903	0.35443
PC (18:2e/20:4)	yellow	-0.21544	0.459481	-0.115687	0.693705	-0.00924866	0.974967	-0.130925	0.655501	0.168102	0.565663	0.961362	4.42e-08	-0.121565	0.678882	-0.193942	0.506459	0.572009	0.0325704	0.0514177	0.861422
PC (16:1e/18:2)	yellow	-0.259757	0.369803	-0.222712	0.444088	-0.0983785	0.737933	-0.104361	0.722554	0.14731	0.61528	0.927382	1.81e-06	-0.346655	0.224658	-0.274224	0.342747	0.341607	0.231935	0.0124901	0.966198
PC (18:1e/20:4)	yellow	0.00234952	0.99364	0.275508	0.3404	0.336338	0.239682	0.00979642	0.973485	0.333665	0.243672	0.850022	0.000117987	0.0547437	0.852545	-0.209501	0.472243	0.207208	0.477214	0.153309	0.600794
PC (16:0/18:1)	yellow	0.0848092	0.773147	0.196325	0.501146	0.423149	0.131671	0.170965	0.558964	0.213833	0.462917	0.857521	8.82e-05	-0.0576089	0.84491	-0.336204	0.239881	0.505108	0.0654292	0.0399183	0.892226
PE (22:4e/18:2)	yellow	-0.133305	0.649601	0.0591493	0.840811	0.0836929	0.776063	-0.121465	0.679134	0.350836	0.21874	0.845436	0.000139889	0.109882	0.708447	-0.120938	0.680459	0.566195	0.0347942	0.166852	0.568598
PC (16:0/22:4)	yellow	-0.233665	0.421394	-0.00911281	0.975335	-0.0129608	0.964925	-0.231737	0.425346	0.465395	0.0935446	0.84395	0.000147653	-0.0120692	0.967336	-0.156082	0.594143	0.205454	0.481034	0.243514	0.401506
PC (16:0e/22:5)	yellow	-0.233818	0.421082	-0.203417	0.485488	-0.115914	0.693132	-0.184744	0.527203	0.368894	0.194305	0.914195	4.78e-06	-0.227794	0.433483	-0.2046	0.4829	0.494543	0.072225	0.144481	0.622157
PE (22:4e/18:1)	yellow	0.0308068	0.916737	0.144036	0.623241	0.264392	0.361013	0.0930083	0.751816	0.327707	0.252711	0.911695	5.65e-06	-0.0154605	0.958165	-0.267928	0.354384	0.486827	0.077494	0.206254	0.47929
PA (16:0/18:1)	yellow	0.0440184	0.881225	0.193168	0.508189	0.282086	0.328519	0.0515274	0.861129	0.209961	0.471249	0.858353	8.53e-05	-0.0449442	0.878743	-0.258118	0.372939	0.501213	0.0678787	-0.0295354	0.920163
PC (16:1e/22:6)	yellow	-0.267806	0.354611	-0.123714	0.673489	-0.100853	0.731559	-0.124371	0.671843	0.0760376	0.796134	0.94972	2.09e-07	-0.177579	0.543618	-0.193729	0.506935	0.379118	0.181276	0.0206234	0.944211
PA (16:0/18:2)	yellow	-0.138279	0.637334	-0.0633448	0.829665	0.118067	0.687692	-0.0778475	0.791378	0.257314	0.374482	0.944291	3.83e-07	-0.191018	0.513012	-0.275646	0.340149	0.497425	0.0703233	0.0291686	0.921152
SM (d14:1/28:0)	yellow	-0.232401	0.423983	-0.0163587	0.955736	-0.089575	0.760729	-0.202826	0.486785	0.420386	0.13448	0.671499	0.00854507	0.0991262	0.736005	0.0532401	0.856556	0.00427336	0.988432	0.480724	0.0818502
SM (d14:1/27:0)	yellow	-0.176406	0.546326	0.172967	0.554299	0.142605	0.626732	-0.235843	0.416954	0.415484	0.139562	0.55677	0.0386351	0.445446	0.11044	0.233596	0.421536	0.111608	0.704054	0.512676	0.0608513
PE (18:2e/18:2)	yellow	-0.320549	0.263835	-0.178734	0.540957	-0.0216845	0.941345	-0.286879	0.320011	0.510008	0.0624378	0.9324	1.19e-06	-0.154595	0.597706	-0.172295	0.555864	0.260057	0.369232	0.262224	0.36511
PEtOH (16:1-18:2)	yellow	-0.129117	0.659997	-0.0148801	0.959734	0.129723	0.658487	-0.11415	0.6976	0.300679	0.296222	0.930626	1.38e-06	-0.189393	0.516671	-0.256262	0.376509	0.447434	0.108669	0.00533461	0.98556
PA (18:1/18:1)	yellow	0.0896207	0.760611	0.17414	0.551573	0.232751	0.423265	0.12874	0.660935	0.241948	0.404635	0.906764	7.74e-06	-0.138659	0.636399	-0.342448	0.230712	0.376666	0.184347	0.120842	0.680701
PE (18:2e/22:6)	yellow	-0.354797	0.213224	-0.223947	0.441499	0.0527959	0.857742	-0.277134	0.337442	0.588829	0.0267291	0.871856	4.82e-05	-0.0504386	0.864038	-0.114674	0.696272	0.203195	0.485975	0.473124	0.0875115
PC (16:1e/22:5)	yellow	-0.24579	0.39698	-0.324442	0.25775	-0.201488	0.489724	-0.0949165	0.746875	0.092103	0.754164	0.884907	2.61e-05	-0.558073	0.0380865	-0.261748	0.366014	0.38754	0.170976	-0.0570752	0.846331
Glycochenodeoxycholic Acid (sodium salt)	yellow	0.216774	0.456637	0.366906	0.196906	0.0564096	0.848104	0.0118936	0.967811	-0.252098	0.384579	-0.771821	0.00122113	0.577008	0.030744	0.338423	0.236597	-0.561029	0.0368628	0.0391637	0.894253
LPS 22:4	yellow	0.262235	0.365089	0.122398	0.676792	-0.161694	0.580776	0.161897	0.580295	-0.35211	0.216956	-0.654868	0.0110313	0.41429	0.140819	0.0140723	0.961918	-0.113094	0.700278	-0.0287622	0.922247
PE (18:2e/22:5)	yellow	-0.201678	0.489306	-0.236192	0.416244	0.0139808	0.962166	-0.158565	0.588214	0.603571	0.0222877	0.718412	0.00379887	-0.106141	0.717996	-0.26732	0.355519	0.582555	0.0288079	0.264314	0.361159
PC (18:1/18:2)	yellow	-0.234665	0.419353	-0.118099	0.687611	0.0418005	0.887173	-0.186251	0.52378	0.356856	0.210391	0.97619	2.5e-09	-0.140071	0.632936	-0.215039	0.460338	0.477223	0.0844249	0.142761	0.626353
PC (17:1/17:1)	yellow	-0.202051	0.488487	-0.112323	0.702236	0.0319429	0.913677	-0.0997158	0.734487	0.241004	0.406528	0.968072	1.43e-08	-0.288709	0.316795	-0.245445	0.397664	0.262928	0.363776	0.110675	0.706427
PC (18:0e/18:5)	yellow	-0.122439	0.676687	-0.0709794	0.80946	-0.0575808	0.844985	-0.00380742	0.989693	-0.00252961	0.993152	0.887655	2.27e-05	-0.389659	0.168446	-0.260246	0.368871	0.265478	0.35897	-0.0647835	0.825849
PC (17:0/17:1)	yellow	0.0847394	0.77333	0.113555	0.699108	0.266843	0.356411	0.211687	0.467526	0.165898	0.570842	0.920298	3.11e-06	-0.460648	0.09739	-0.366115	0.197947	0.341135	0.232622	-0.0583344	0.842979
APK	yellow	0.236556	0.415505	0.33062	0.248267	0.469302	0.0904604	0.337637	0.237757	0.110824	0.706047	0.851145	0.00011307	-0.311612	0.278127	-0.311184	0.278824	0.243854	0.400829	-0.0200829	0.945671
PC (14:0e/20:1)	yellow	-0.270038	0.350459	-0.294856	0.306131	-0.0789288	0.788539	-0.139364	0.634668	0.48664	0.0776253	0.919488	3.3e-06	-0.338659	0.236249	-0.18789	0.520066	0.508182	0.063541	0.275643	0.340155
PC (14:0e/22:4)	yellow	-0.316228	0.27069	-0.326325	0.254836	-0.145887	0.618735	-0.204892	0.482262	0.527979	0.0523045	0.919439	3.31e-06	-0.338416	0.236607	-0.228828	0.431343	0.369011	0.194152	0.317385	0.268845
SM (d24:0/12:1)	yellow	0.117899	0.688115	0.0412714	0.888594	0.429512	0.125353	0.256533	0.375985	0.529719	0.0513912	0.803678	0.000533614	-0.351344	0.218028	-0.443416	0.112269	0.331614	0.246761	0.310597	0.27978
PC (22:3e/16:3)	yellow	-0.214237	0.462053	-0.265674	0.358602	-0.170031	0.561146	-0.0637406	0.828615	0.0366753	0.900941	0.840052	0.00016969	-0.4747	0.0863155	-0.268211	0.353856	0.34031	0.233826	-0.0343154	0.907289
PC (16:0e/18:3)	yellow	-0.251554	0.385641	-0.315485	0.271879	-0.157	0.591949	-0.0441404	0.880898	0.0793083	0.787544	0.810893	0.000433439	-0.549778	0.0416803	-0.306513	0.286483	0.133593	0.64889	0.0221127	0.940189
C-8 Ceramide-1-phosphate	yellow	-0.0917829	0.754994	0.03453	0.906712	-0.26029	0.368786	-0.24918	0.39029	-0.225134	0.439019	-0.628755	0.0160143	0.636597	0.0143672	0.27321	0.344606	-0.256245	0.376541	-0.0113695	0.969229
20-Carboxy-Leukotriene B4	yellow	0.0548937	0.852145	0.0661205	0.822307	0.277012	0.337662	0.255454	0.378067	0.0877181	0.765561	0.805977	0.000499866	-0.498539	0.0695983	-0.372017	0.190264	0.214291	0.461937	-0.0833918	0.776851
PC (17:1/17:2)	yellow	-0.169191	0.56311	-0.0872829	0.766695	-0.15838	0.588655	-0.195699	0.50254	0.47714	0.0844867	0.543205	0.0446996	0.206894	0.477896	0.068963	0.814786	0.0962197	0.743505	0.665652	0.00936378
PC (18:0e/20:5)	yellow	-0.303488	0.291509	-0.365482	0.198783	-0.214895	0.460645	-0.183237	0.530636	0.37542	0.185922	0.900324	1.14e-05	-0.461013	0.0970911	-0.218759	0.452424	0.388605	0.169701	0.176798	0.545422
PC (18:4e/22:5)	yellow	-0.166792	0.568737	-0.197951	0.497536	-0.224083	0.441214	-0.0699985	0.81205	-0.0311484	0.915817	0.675269	0.0080473	-0.436627	0.118535	-0.153278	0.600869	0.165296	0.57226	-0.0154333	0.958238
PC (18:4e/22:6)	yellow	-0.241674	0.405184	-0.156408	0.593363	-0.172537	0.555301	-0.0955042	0.745354	-0.0853741	0.771673	0.691307	0.00617547	-0.428495	0.126349	-0.196055	0.501747	-0.0787406	0.789033	-0.104615	0.721903
Coenzyme Q2	yellow	-0.0818601	0.780857	0.164113	0.575052	0.0377663	0.898008	-0.238187	0.412202	-0.0538829	0.854841	-0.597195	0.0241345	0.793953	0.000697267	0.272479	0.34595	-0.182597	0.5321	0.0615481	0.834435
PC (22:5e/14:1)	yellow	-0.225408	0.438446	-0.0940523	0.749111	-0.0302056	0.918357	-0.147706	0.614319	-0.00337941	0.990852	0.853186	0.000104567	-0.140996	0.630668	0.0778342	0.791412	0.574051	0.0318148	-0.0443272	0.880397
PC (20:3e/16:1)	yellow	-0.254694	0.379537	-0.163787	0.575821	-0.0227581	0.938446	-0.0578747	0.844203	-0.0802754	0.785008	0.757439	0.00170337	-0.309664	0.281304	-0.090841	0.757439	0.336788	0.239014	-0.113365	0.699591
PC (22:6e/16:3)	yellow	-0.276318	0.338924	-0.135574	0.643994	0.0295664	0.920079	-0.156727	0.592602	0.224936	0.439431	0.881942	3.02e-05	-0.36866	0.194609	-0.297342	0.301876	0.333073	0.244561	-0.169396	0.562631
PC (18:2e/20:5)	yellow	-0.258012	0.373142	-0.157049	0.591832	0.0711077	0.809121	-0.114647	0.696339	0.103445	0.724901	0.825841	0.000273727	-0.137144	0.640126	-0.129579	0.658846	0.653768	0.0112135	-0.0760859	0.796007
PC (16:0/16:1)	yellow	-0.0819365	0.780657	0.035406	0.904355	0.248456	0.391715	0.0617888	0.833795	0.297561	0.301504	0.926589	1.93e-06	-0.196007	0.501854	-0.444967	0.11087	0.357313	0.209766	0.0274689	0.925734
