# Supplementary material for: A Comparison of Different Tissues Identifies the Main Precursors of Volatile Substances in Chicken Meat
Source: Front Physiol. 2022 Jul 7;13:927618. doi: 10.3389/fphys.2022.927618 (PMC9301024; doi:10.3389/fphys.2022.927618)
Supplement: Supplementary file 2 [file Table3.XLSX]

## Sheet: Supplementary Table 3
Supplementary Table 3 The DMs between BM tissue and AF tissue.
ID	Name	Formula	Molecular Weight	RT [min]	m/z	mzCloud_Results	mzVault_Results	MassList_Results	X1	X2	X3	X4	X5	X6	X7	X8	X9	X10	X11	X12	X13	X14	X15	AF1	AF2	AF3	AF4	AF5	AF6	AF7	AF8	AF9	AF10	AF11	AF12	AF13	AF14	AF15	FC	log2FC	Pvalue	ROC	VIP	Up_Down
Com_161_neg	1-Caffeoylquinic Acid	C16 H18 O9	354.094	1.3	353.087	No results	No results	Full match	1.85979e+08	2.21107e+08	2.38697e+08	1.95932e+08	2.4208e+08	2.80075e+08	2.32717e+08	2.80102e+08	2.30396e+08	2.3549e+08	2.42313e+08	2.00453e+08	1.9037e+08	2.06053e+08	3.41643e+08	148026	142293	144585	113109	109064	141008	118477	109791	151635	186117	168849	117596	206211	128949	138432	1658.74	10.6959	2.96349e-38	1	1.25296	up
Com_708_pos	(4-benzoylpiperidino)[4-(tert-butyl)phenyl]methanone	C23 H27 N O2	371.192	1.317	372.199	Invalid mass	No results	No results	4.63383e+07	4.3145e+07	3.44452e+07	4.11553e+07	3.30102e+07	3.45045e+07	3.58153e+07	4.31773e+07	4.27626e+07	3.53376e+07	3.95214e+07	4.43375e+07	4.13069e+07	3.71057e+07	3.32248e+07	482799	452951	434058	403037	322920	336146	370154	271740	321011	403685	485868	382124	393282	352315	337407	101.781	6.66932	6.48285e-33	1	1.25202	up
Com_127_pos	Chaetocin	C30 H28 N6 O6 S4	696.095	1.427	697.102	No results	No results	Full match	4.98277e+08	6.17601e+08	4.7709e+08	5.87542e+08	5.83637e+08	3.96655e+08	5.60775e+08	4.00892e+08	5.9198e+08	5.42465e+08	5.04955e+08	5.8604e+08	4.93873e+08	2.03418e+08	5.67028e+08	3.30029e+06	1.86327e+06	1.9216e+06	1.66449e+06	1.43871e+06	1.49741e+06	1.54265e+06	1.19438e+06	1.3204e+06	1.70133e+06	1.82993e+06	1.71279e+06	1.65657e+06	1.4342e+06	1.40378e+06	298.732	8.22271	1.65113e-30	1	1.24956	up
Com_9_neg	D-Glucose 6-phosphate	C6 H13 O9 P	260.029	1.183	259.022	Full match	Not the top hit	Full match	9.98547e+09	1.05137e+10	8.79629e+09	1.18897e+10	1.46797e+10	1.39476e+10	8.0944e+09	7.37705e+09	1.30276e+10	9.94635e+09	1.31245e+10	7.29732e+09	1.22392e+10	1.29034e+10	4.86495e+09	3.62942e+07	2.87141e+07	2.01931e+07	3.39078e+07	3.08465e+07	4.86959e+07	3.82722e+07	2.66511e+07	2.98841e+07	3.36163e+07	4.30117e+07	4.01726e+07	5.65506e+07	3.60025e+07	4.12242e+07	291.685	8.18827	2.28346e-29	1	1.2486	up
Com_1092_neg	Ala-trp	C14 H17 N3 O3	275.127	6.778	274.12	No results	No results	Full match	1.46376e+07	1.17862e+07	1.03078e+07	1.0702e+07	9.71522e+06	1.25384e+07	1.28114e+07	1.779e+07	7.49284e+06	8.44357e+06	7.61505e+06	1.26838e+07	1.11965e+07	2.35126e+07	1.49035e+07	72876.9	64379.5	50924.5	40667	49390.1	54277.3	48459.9	59576.9	60590.5	82508.3	54452.7	42017.2	106851	50636.7	41499.9	211.733	7.7261	1.23864e-28	1	1.24745	up
Com_524_pos	Oleoyl ethanolamide	C20 H39 N O2	325.298	15.297	326.306	Full match	No results	No results	1.61466e+06	2.08471e+06	1.86022e+06	1.6001e+06	2.02596e+06	2.33675e+06	1.05001e+06	1.4943e+06	2.04321e+06	1.36006e+06	1.3272e+06	1.05227e+06	1.50782e+06	918867	1.22855e+06	2.79084e+08	1.51239e+08	3.25874e+08	2.09055e+08	1.68508e+08	2.47114e+08	1.84906e+08	1.35005e+08	1.86763e+08	2.63858e+08	2.05263e+08	2.46961e+08	2.18639e+08	1.34631e+08	1.55847e+08	0.00755111	-7.0491	1.45907e-28	1	1.24695	down
Com_164_pos	3-Methylhistamine	C6 H11 N3	108.069	1.289	109.076	Invalid mass	No results	No results	2.65696e+08	3.26894e+08	3.12884e+08	3.36596e+08	3.33901e+08	2.47173e+08	2.74549e+08	2.19292e+08	3.3572e+08	2.82405e+08	3.31229e+08	3.33112e+08	3.28281e+08	3.44676e+08	2.3675e+08	1.03297e+07	9.21141e+06	9.31364e+06	6.51787e+06	6.07437e+06	7.44765e+06	6.72909e+06	6.07202e+06	6.71367e+06	8.02685e+06	5.83595e+06	5.987e+06	4.94765e+06	5.5942e+06	6.07267e+06	42.9961	5.42613	4.05299e-28	1	1.24898	up
Com_75_neg	L-Histidine	C6 H9 N3 O2	155.069	1.34	154.062	Full match	Full match	Full match	4.3451e+08	5.07295e+08	4.74176e+08	3.93876e+08	5.1556e+08	5.3325e+08	5.12629e+08	5.3274e+08	2.90863e+08	3.37925e+08	4.8365e+08	2.58928e+08	5.90409e+08	2.95696e+08	6.17814e+08	6.75372e+06	5.78541e+06	6.93043e+06	6.1061e+06	4.15677e+06	4.67537e+06	4.25298e+06	3.52864e+06	5.27536e+06	5.05734e+06	7.03364e+06	4.63294e+06	5.25044e+06	6.658e+06	5.54413e+06	83.0379	6.3757	2.35497e-27	1	1.24714	up
Com_493_pos	Stearoyl Ethanolamide	C20 H41 N O2	327.314	15.689	328.321	Full match	No results	No results	921181	949631	1.04239e+06	1.33312e+06	809011	930419	499519	434839	970414	685963	835044	798373	652871	453648	1.35087e+06	2.02608e+08	1.43425e+08	2.78214e+08	2.87654e+08	1.34363e+08	1.99246e+08	1.60715e+08	1.02792e+08	1.02992e+08	1.60328e+08	1.97556e+08	2.11941e+08	2.03782e+08	9.53606e+07	1.43056e+08	0.00482742	-7.69453	6.17153e-27	1	1.24446	down
Com_390_pos	Alanyltyrosine	C12 H16 N2 O4	252.111	5.574	253.119	Full match	No results	No results	1.15149e+08	9.3759e+07	7.88809e+07	7.69862e+07	6.39655e+07	9.00515e+07	9.93125e+07	9.47226e+07	9.31581e+07	7.43488e+07	6.78858e+07	1.22112e+08	7.16818e+07	1.45071e+08	7.33846e+07	2.35275e+06	2.45335e+06	2.17124e+06	1.62458e+06	1.40717e+06	1.50022e+06	2.06146e+06	1.36878e+06	1.46925e+06	1.73921e+06	1.99397e+06	1.93251e+06	3.48067e+06	1.60898e+06	1.28679e+06	47.8181	5.57948	1.72372e-26	1	1.24441	up
Com_394_pos	1-[2-(1H-imidazol-5-yl)ethyl]pyrrolidine-2,5-dione	C9 H11 N3 O2	193.085	1.291	194.093	Full match	No results	No results	6.12961e+07	8.10763e+07	8.05921e+07	8.41857e+07	8.98555e+07	6.56424e+07	6.5268e+07	4.29962e+07	7.72964e+07	7.56815e+07	5.22232e+07	7.68542e+07	7.24526e+07	8.42062e+07	6.15379e+07	5.15515e+06	3.97456e+06	3.44944e+06	2.93128e+06	2.48648e+06	3.0147e+06	3.17967e+06	2.69042e+06	3.57496e+06	3.78019e+06	2.85763e+06	2.5104e+06	2.52935e+06	2.55824e+06	2.38958e+06	22.751	4.50786	1.98695e-26	1	1.24443	up
Com_688_neg	L-Leucyl-L-alanine Hydrate	C9 H18 N2 O3	202.132	5.432	201.125	No results	No results	Full match	2.8139e+07	2.19597e+07	1.30203e+07	1.75718e+07	2.19058e+07	3.01622e+07	1.84237e+07	4.05534e+07	1.6856e+07	1.66728e+07	1.35296e+07	1.42059e+07	1.90575e+07	1.69511e+07	1.20966e+07	129615	136744	108283	71582.2	86954.3	93971.6	125760	118801	136583	144132	89806.2	73660.3	152685	111888	120161	177.056	7.46806	1.99507e-26	1	1.2467	up
Com_176_pos	N-Acetylhistidine	C8 H11 N3 O3	197.08	1.293	198.088	No results	Full match	Full match	1.5236e+08	2.19767e+08	2.4149e+08	1.78425e+08	2.27504e+08	3.70844e+08	1.97001e+08	1.90399e+08	2.41356e+08	1.9984e+08	2.35797e+08	1.6292e+08	2.28635e+08	1.69013e+08	4.28187e+08	6.86118e+06	4.39016e+06	6.66523e+06	3.32064e+06	3.23534e+06	4.12923e+06	3.76439e+06	3.76065e+06	3.50192e+06	4.61427e+06	3.79659e+06	3.25864e+06	2.54975e+06	3.21878e+06	2.79729e+06	57.5226	5.84606	4.21908e-26	1	1.24337	up
Com_211_pos	Spermine	C10 H26 N4	202.216	1.069	203.223	Full match	Full match	Full match	2.4568e+08	1.86295e+08	1.94054e+08	1.92916e+08	2.05422e+08	2.00274e+08	2.1e+08	2.98708e+08	2.19988e+08	2.08753e+08	2.5558e+08	3.03129e+08	3.03551e+08	3.19405e+08	1.55977e+08	5.23784e+06	4.99873e+06	3.15916e+06	2.59546e+06	2.4591e+06	2.26097e+06	2.69089e+06	2.18213e+06	2.00832e+06	3.04863e+06	2.22505e+06	2.10092e+06	2.24902e+06	2.25383e+06	1.98941e+06	84.4133	6.3994	4.99849e-26	1	1.24609	up
Com_233_pos	Ala-Ile	C9 H18 N2 O3	202.132	7.314	203.139	No results	Full match	Full match	1.9618e+08	1.48996e+08	9.36101e+07	1.32097e+08	1.50621e+08	2.08013e+08	1.21843e+08	2.63337e+08	1.20857e+08	1.39206e+08	1.0288e+08	1.06946e+08	1.18557e+08	1.7205e+08	1.28725e+08	1.86838e+06	2.12679e+06	1.91408e+06	1.39535e+06	1.25467e+06	1.57836e+06	1.722e+06	1.36962e+06	1.66729e+06	1.95694e+06	1.43811e+06	1.58242e+06	2.23322e+06	1.31349e+06	1.36504e+06	88.9187	6.47441	5.81667e-26	1	1.24752	up
Com_398_pos	3-hydroxy-2-[5-nitro-2-(1-pyrrolidinyl)benzyl]propanenitrile	C14 H17 N3 O3	275.127	7.941	276.135	Full match	No results	Full match	9.06444e+07	8.68963e+07	8.24996e+07	7.78116e+07	6.53574e+07	1.01306e+08	9.24297e+07	1.0643e+08	6.97492e+07	6.79617e+07	5.64111e+07	8.53015e+07	7.23434e+07	1.42147e+08	6.62522e+07	1.1787e+06	1.37652e+06	1.26263e+06	982467	624546	902411	1.11785e+06	531079	800238	810479	785865	980974	1.97513e+06	1.00885e+06	763095	83.6736	6.3867	3.17746e-25	1	1.24482	up
Com_997_pos	tert-Butyl N-[1-(aminocarbonyl)-3-methylbutyl]carbamate	C11 H22 N2 O3	230.163	7.601	231.171	Full match	No results	No results	2.5705e+07	1.14459e+07	1.42123e+07	1.36615e+07	1.0408e+07	1.59098e+07	9.31806e+06	1.01551e+07	2.01874e+07	2.16147e+07	1.52487e+07	1.043e+07	1.39669e+07	7.17142e+06	1.60841e+07	235098	186210	174941	139896	136040	141920	166543	145647	146205	186628	305128	124367	121329	119601	238532	83.922	6.39098	4.79546e-25	1	1.24272	up
Com_717_pos	Palmitoyl ethanolamide	C18 H37 N O2	299.283	15.167	300.29	Full match	No results	Full match	5.84561e+06	5.65739e+06	5.54287e+06	5.79008e+06	5.14575e+06	5.09552e+06	4.69946e+06	4.85012e+06	4.39259e+06	4.75277e+06	4.72389e+06	3.1655e+06	4.25761e+06	2.53272e+06	3.98381e+06	1.67856e+08	8.68234e+07	1.99873e+08	1.29747e+08	1.04677e+08	1.18249e+08	1.04023e+08	8.15967e+07	8.72472e+07	1.40094e+08	1.17656e+08	1.76975e+08	1.2316e+08	9.11655e+07	1.05249e+08	0.0383973	-4.70285	2.82746e-24	1	1.24058	down
Com_120_pos	L-Glutamic acid	C5 H9 N O4	147.053	1.283	148.061	Full match	Full match	Full match	3.95214e+07	6.34279e+07	5.27159e+07	7.07016e+07	9.86955e+07	8.21071e+07	6.30433e+07	5.7872e+07	4.87291e+07	6.85676e+07	7.93465e+07	7.87385e+07	6.84717e+07	8.99128e+07	5.58885e+07	1.3867e+09	1.31887e+09	1.4542e+09	1.28655e+09	8.74294e+08	1.34008e+09	1.24597e+09	8.43929e+08	1.23996e+09	1.37134e+09	2.29123e+09	1.7902e+09	1.7161e+09	1.59101e+09	1.38839e+09	0.0481455	-4.37645	3.56375e-24	1	1.23952	down
Com_5021_pos	N-Oleoyl dopamine	C26 H43 N O3	417.323	15.67	418.33	Full match	No results	No results	39125.7	43322.4	42138.6	48804.5	43462	43505.1	46217.4	28941	32150.3	28276.2	42066.2	34857.8	34252.4	33826	114894	5.05104e+06	2.68934e+06	2.70706e+06	4.60824e+06	2.01987e+06	4.23421e+06	2.30877e+06	2.7076e+06	2.5023e+06	1.74774e+06	4.83809e+06	5.3454e+06	1.7977e+06	2.70331e+06	2.74062e+06	0.013663	-6.19359	1.07758e-23	1	1.23849	down
Com_1277_neg	Gluconolactone	C6 H10 O6	178.048	1.276	177.04	No results	No results	Full match	1.40636e+07	1.25562e+07	1.1103e+07	1.51093e+07	1.47068e+07	1.09766e+07	9.8605e+06	1.29293e+07	1.20782e+07	1.27418e+07	1.05819e+07	1.59223e+07	9.74989e+06	1.19665e+07	1.16577e+07	800863	645437	579723	600337	676476	601404	701529	560271	829119	1.27121e+06	777956	629317	1.06062e+06	786162	675112	16.6141	4.05433	1.25887e-23	1	1.24359	up
Com_957_pos	2-(2-amino-3-methylbutanamido)-3-phenylpropanoic acid	C14 H20 N2 O3	264.148	8.179	265.155	Full match	No results	Full match	2.51053e+07	1.93768e+07	1.56339e+07	1.90934e+07	1.41346e+07	1.71036e+07	1.14227e+07	1.0579e+07	3.48343e+07	2.14612e+07	2.69631e+07	1.11051e+07	2.14314e+07	1.00978e+07	3.61154e+07	223816	223558	166391	125493	118854	127628	143426	131687	137264	170838	468697	149055	243323	153857	302337	102.022	6.67273	2.20721e-23	1	1.23702	up
Com_744_neg	O1-(4-chlorobenzoyl)-4-nitrobenzene-1-carbohydroximamide	C14 H10 Cl N3 O4	319.036	2.663	318.028	Full match	No results	No results	2.105e+07	2.62636e+07	1.34384e+07	2.69734e+07	3.26155e+07	1.94998e+07	2.96173e+07	3.55291e+07	2.17746e+07	2.39211e+07	3.43502e+07	7.349e+06	1.20598e+07	1.29944e+07	2.18146e+07	281503	154681	117963	96133.9	178236	110214	157601	138203	139850	215520	256684	83062.2	161526	94972.7	170962	143.926	7.16919	2.53703e-23	1	1.2387	up
Com_448_pos	12,13-EODE	C18 H32 O3	296.236	15.146	297.242	No results	No results	Full match	6.52317e+06	8.36981e+06	7.30164e+06	8.85591e+06	4.94909e+06	6.42215e+06	4.83457e+06	5.39282e+06	6.57685e+06	6.35906e+06	5.32008e+06	5.29815e+06	4.24284e+06	3.00023e+06	4.5789e+06	2.5783e+08	1.48547e+08	2.34142e+08	2.37027e+08	1.80081e+08	2.21208e+08	1.75745e+08	1.9828e+08	1.49349e+08	1.15294e+08	2.40609e+08	3.4213e+08	1.33661e+08	2.50589e+08	1.15183e+08	0.0293449	-5.09075	2.65282e-23	1	1.23748	down
Com_1347_pos	LPC 18:3	C26 H48 N O7 P	517.318	14.392	518.325	No results	Full match	Full match	813203	743628	695143	1.30788e+06	655213	1.00666e+06	783430	841626	1.10652e+06	869374	1.15708e+06	703294	735385	823479	1.053e+06	3.62229e+07	4.67183e+07	2.18325e+07	5.72052e+07	2.76562e+07	3.66426e+07	5.97685e+07	2.21833e+07	3.13194e+07	4.11825e+07	3.06608e+07	4.45218e+07	5.4416e+07	3.12668e+07	3.08021e+07	0.0232267	-5.42807	4.24994e-23	1	1.24214	down
Com_47_neg	3-Methylhistidine	C7 H11 N3 O2	169.085	1.37	168.078	Full match	Full match	Full match	1.19347e+09	1.29285e+09	1.10528e+09	1.20666e+09	1.25832e+09	7.05738e+08	1.02493e+09	1.19302e+09	1.22258e+09	1.06911e+09	1.11459e+09	1.11494e+09	1.19348e+09	1.35221e+09	8.67844e+08	8.15829e+06	4.83615e+06	6.55656e+06	3.32134e+06	2.64984e+06	6.2476e+06	3.04307e+06	3.27452e+06	3.80017e+06	3.21114e+06	3.13938e+06	2.55732e+06	2.65202e+06	3.00073e+06	2.9666e+06	284.694	8.15327	6.47921e-23	1	1.24847	up
Com_539_pos	2,3-dihydroxypropyl 12-methyltridecanoate	C17 H34 O4	284.235	14.718	285.243	Invalid mass	No results	No results	4.60376e+06	4.62787e+06	5.4819e+06	2.74592e+06	5.03785e+06	5.58583e+06	3.67147e+06	3.74793e+06	5.86198e+06	3.33208e+06	4.95207e+06	3.32537e+06	3.26412e+06	2.38897e+06	2.84228e+06	9.90647e+07	7.25983e+07	1.11846e+08	1.37523e+08	2.0599e+08	1.48985e+08	1.6255e+08	2.17952e+08	1.43091e+08	1.25521e+08	1.3413e+08	2.73587e+08	1.1134e+08	2.05751e+08	1.56274e+08	0.0266539	-5.22951	6.6398e-23	1	1.23685	down
Com_882_pos	Acetophenone	C8 H8 O	120.058	12.277	121.065	Full match	Full match	No results	1.81975e+07	1.86172e+07	2.33103e+07	2.50995e+07	2.22763e+07	2.09728e+07	1.81876e+07	1.3353e+07	1.74511e+07	1.65408e+07	1.87732e+07	1.57731e+07	1.96307e+07	1.75057e+07	1.96317e+07	1.1708e+08	1.0325e+08	9.34928e+07	1.06082e+08	9.06234e+07	8.22694e+07	1.3802e+08	1.06235e+08	1.14712e+08	1.59097e+08	1.23647e+08	1.02793e+08	1.19609e+08	1.10922e+08	1.0658e+08	0.170401	-2.553	7.58751e-23	1	1.23511	down
Com_1366_neg	Feruloyl Putrescine	C14 H20 N2 O3	264.147	8.143	263.14	No results	No results	Full match	9.54255e+06	7.5271e+06	5.46572e+06	6.97e+06	5.03148e+06	5.05505e+06	3.47767e+06	5.10963e+06	1.37825e+07	9.00264e+06	9.5054e+06	3.92522e+06	7.9139e+06	4.8823e+06	1.52876e+07	54894.8	49238	39188	30787.6	39136.5	31804.6	39033.4	47345.9	47656.5	66053.3	64190.1	24715.2	50495.3	32594.9	40752.4	170.97	7.4176	8.32474e-23	1	1.24246	up
Com_1799_pos	Indole-3-acrylic acid	C11 H9 N O2	187.064	7.944	188.071	Full match	No results	Full match	7.27578e+06	7.19749e+06	6.3923e+06	6.07789e+06	5.63851e+06	8.05257e+06	7.42467e+06	9.32563e+06	6.06379e+06	5.64817e+06	5.03452e+06	7.08409e+06	5.94286e+06	1.29829e+07	6.40378e+06	969095	764866	621677	627125	436135	553022	561915	578626	483023	593052	704922	607656	576465	511150	498672	11.7245	3.55145	9.59107e-23	1	1.23625	up
Com_170_pos	L-Pyroglutamic acid	C5 H7 N O3	129.043	1.291	130.05	Full match	Full match	Full match	1.93505e+07	2.85973e+07	3.45669e+07	4.12017e+07	5.14109e+07	4.02442e+07	3.69024e+07	4.03432e+07	2.95761e+07	4.17702e+07	4.87629e+07	5.14299e+07	4.83562e+07	5.3595e+07	3.44684e+07	9.91482e+08	6.85668e+08	9.6079e+08	7.82076e+08	5.71665e+08	8.54223e+08	7.38634e+08	5.09526e+08	6.89531e+08	7.81242e+08	1.52292e+09	1.40448e+09	9.44781e+08	9.27732e+08	8.76461e+08	0.0453565	-4.46255	1.07759e-22	1	1.23581	down
Com_165_neg	Adenosine diphosphate ribose	C15 H23 N5 O14 P2	559.072	1.38	558.065	Full match	No results	Full match	2.12524e+08	3.02755e+08	2.3728e+08	2.88387e+08	2.68932e+08	2.12797e+08	2.32465e+08	2.25256e+08	2.56352e+08	2.59993e+08	1.97147e+08	3.01084e+08	2.07567e+08	2.76905e+08	1.33416e+08	1.913e+06	2.20789e+06	2.1062e+06	2.31342e+06	4.3264e+06	1.25716e+06	4.24964e+06	2.67085e+06	2.04092e+06	4.97496e+06	2.08561e+06	2.25148e+06	3.30457e+06	2.06003e+06	2.07359e+06	90.694	6.50294	1.23332e-22	1	1.24463	up
Com_141_pos	PLK	C17 H32 N4 O4	356.243	1.317	357.25	Full match	No results	No results	3.44234e+08	2.08633e+08	3.90662e+08	1.8562e+08	2.64087e+08	1.88492e+08	3.18176e+08	4.10341e+08	3.28683e+08	3.83705e+08	3.97035e+08	1.12217e+08	5.82402e+08	7.56704e+07	1.87584e+08	874178	825667	2.58331e+06	817716	585385	1.47978e+06	674154	501815	633938	737124	1.01125e+06	770924	965724	693535	662047	316.834	8.30758	1.36446e-22	1	1.23808	up
Com_1326_neg	17(S)-HpDHA	C22 H32 O4	360.228	14.503	359.22	Invalid mass	No results	No results	565396	772544	465734	750290	446757	786768	371983	394834	657940	430562	553983	545883	525123	331249	514074	7.52279e+06	6.15694e+06	7.84955e+06	9.00688e+06	7.873e+06	1.01007e+07	7.01806e+06	1.09964e+07	9.16485e+06	8.08222e+06	9.51614e+06	1.1461e+07	9.22812e+06	1.0876e+07	6.46808e+06	0.0617809	-4.01669	1.96633e-22	1	1.23827	down
Com_414_pos	7-Ketocholesterol	C27 H44 O2	400.334	15.884	401.342	No results	No results	Full match	1.13323e+06	1.26116e+06	1.43501e+06	1.38595e+06	1.63799e+06	1.8022e+06	948107	697400	2.61226e+06	942689	1.31319e+06	894766	1.06881e+06	872478	621140	5.40471e+08	4.34915e+08	2.98161e+08	3.09391e+08	2.01687e+08	3.43216e+08	2.08632e+08	1.67741e+08	3.54963e+08	2.12574e+08	1.71312e+08	2.83971e+08	6.3372e+07	2.76111e+08	1.67162e+08	0.00461771	-7.75861	2.06072e-22	1	1.23796	down
Com_4_neg	Palmitic acid	C16 H32 O2	256.24	14.982	255.233	Full match	No results	No results	1.6765e+09	2.20308e+09	2.04139e+09	2.84189e+09	1.90854e+09	2.5607e+09	1.5911e+09	1.52369e+09	2.2689e+09	1.96886e+09	1.81448e+09	1.6563e+09	1.96461e+09	1.7043e+09	2.94106e+09	2.71389e+10	2.26059e+10	2.833e+10	2.31e+10	2.06594e+10	2.0487e+10	2.78128e+10	1.92176e+10	2.28099e+10	2.41261e+10	2.49947e+10	2.73012e+10	2.28529e+10	2.22507e+10	2.4036e+10	0.0857238	-3.54416	2.36761e-22	1	1.24351	down
Com_804_pos	5-Methyl-2'-deoxycytidine	C10 H15 N3 O4	241.107	1.395	242.114	No results	No results	Full match	3.28801e+07	1.93997e+07	2.84378e+07	1.79315e+07	2.76719e+07	2.18192e+07	2.98554e+07	3.39543e+07	2.56369e+07	2.51139e+07	2.89595e+07	2.4656e+07	4.7295e+07	2.02873e+07	2.81234e+07	3.07224e+06	2.22104e+06	2.84875e+06	1.47368e+06	1.54227e+06	1.89668e+06	1.43982e+06	1.75533e+06	2.30003e+06	2.18115e+06	2.09382e+06	2.80628e+06	2.15836e+06	2.10045e+06	2.64845e+06	12.6627	3.66251	2.66921e-22	1	1.23341	up
Com_662_pos	Cuminaldehyde	C10 H12 O	148.089	12.888	149.096	Full match	No results	No results	3.586e+07	2.86862e+07	4.27857e+07	3.90151e+07	3.56739e+07	3.30857e+07	3.03183e+07	2.54219e+07	2.916e+07	2.58686e+07	3.32306e+07	2.73552e+07	3.5478e+07	3.02406e+07	3.77247e+07	1.73629e+08	1.60888e+08	1.4205e+08	1.75296e+08	1.3836e+08	1.26151e+08	2.00732e+08	1.45737e+08	1.63039e+08	2.32503e+08	1.84153e+08	1.54353e+08	1.98818e+08	1.69858e+08	1.79288e+08	0.192508	-2.37701	2.97851e-22	1	1.23315	down
Com_166_pos	DL-Glutamine	C5 H10 N2 O3	146.069	1.266	147.077	Full match	Full match	Full match	2.56891e+07	3.56821e+07	4.07078e+07	5.11897e+07	5.9371e+07	4.74485e+07	4.7002e+07	5.32485e+07	3.64074e+07	4.82772e+07	6.02553e+07	6.16547e+07	6.02473e+07	6.25909e+07	4.23844e+07	1.0445e+09	7.14251e+08	9.97335e+08	8.16805e+08	5.83182e+08	8.76951e+08	7.57261e+08	5.22227e+08	7.01797e+08	8.42355e+08	1.57782e+09	1.49077e+09	9.79454e+08	9.52753e+08	8.98378e+08	0.0532251	-4.23175	5.57128e-22	1	1.23479	down
Com_7_neg	16-Hydroxyhexadecanoic acid	C16 H32 O3	254.224	14.613	253.217	Invalid mass	No results	No match	3.36934e+08	6.00225e+08	5.05378e+08	7.81483e+08	4.81053e+08	9.88706e+08	4.4761e+08	5.01356e+08	6.89011e+08	4.78005e+08	4.51692e+08	3.22394e+08	4.00543e+08	3.59598e+08	4.98447e+08	1.12968e+10	8.50409e+09	1.13603e+10	1.07736e+10	1.25256e+10	1.50443e+10	1.17343e+10	1.29068e+10	9.34044e+09	7.3771e+09	8.46331e+09	1.09027e+10	5.74244e+09	1.25894e+10	8.83937e+09	0.0498247	-4.32699	5.70986e-22	1	1.23431	down
Com_503_pos	Styrene	C8 H8	104.063	12.277	105.07	No results	No results	Full match	3.98741e+07	3.89086e+07	5.52417e+07	5.47914e+07	4.48327e+07	4.57094e+07	3.83653e+07	2.76784e+07	3.54319e+07	3.52042e+07	3.87542e+07	3.35241e+07	4.19463e+07	3.49001e+07	4.28095e+07	2.55417e+08	2.33955e+08	2.02914e+08	2.33848e+08	2.06441e+08	1.81145e+08	3.11784e+08	2.33143e+08	2.65097e+08	3.68905e+08	3.14628e+08	2.60409e+08	2.98891e+08	2.76924e+08	2.64872e+08	0.155556	-2.68449	7.81438e-22	1	1.23165	down
Com_1923_neg	Sorbitan monostearate	C24 H46 O6	430.327	16.048	429.32	Invalid mass	No results	No results	138620	128165	112948	129516	115384	104670	101576	93026.7	64933	73073.8	85711.4	95289	53197.6	93819.2	77483.6	3.45291e+06	2.33114e+06	4.17755e+06	2.40788e+06	6.67828e+06	4.40169e+06	3.28635e+06	8.46127e+06	4.83467e+06	5.32396e+06	3.70237e+06	6.05954e+06	3.70917e+06	3.46009e+06	2.34669e+06	0.0227036	-5.46094	1.50861e-21	1	1.23625	down
Com_535_pos	2,4-Dimethylbenzaldehyde	C9 H10 O	134.073	12.277	135.081	Full match	No results	No results	3.77775e+07	3.69904e+07	5.24482e+07	5.1395e+07	4.26052e+07	4.42472e+07	3.88226e+07	2.75191e+07	3.46673e+07	3.22161e+07	3.91459e+07	3.36465e+07	4.14109e+07	3.81554e+07	4.33356e+07	2.31954e+08	2.02223e+08	1.80169e+08	2.16987e+08	1.82543e+08	1.6351e+08	2.73552e+08	2.07881e+08	2.29474e+08	3.31914e+08	2.59608e+08	2.24813e+08	2.7486e+08	2.53761e+08	2.5117e+08	0.170583	-2.55145	1.63149e-21	1	1.2309	down
Com_297_neg	Nicotinamide adenine dinucleotide	C21 H27 N7 O14 P2	663.11	2.045	662.103	No results	Full match	Full match	9.49722e+07	7.98677e+07	6.12325e+07	1.1796e+08	1.25591e+08	5.98904e+07	1.00307e+08	1.08214e+08	6.06904e+07	9.1433e+07	6.32866e+07	1.32236e+08	8.90074e+07	1.23335e+08	1.13706e+08	216922	198501	142306	380712	417543	136937	503182	330714	200974	361960	99028.6	284732	499643	204533	121938	346.795	8.43794	1.96248e-21	1	1.24305	up
Com_1673_pos	KMH	C17 H30 N6 O4 S	396.194	12.894	397.201	Invalid mass	No results	No results	7.28105e+06	7.26369e+06	9.61881e+06	9.0112e+06	7.94532e+06	7.84512e+06	7.03913e+06	5.45786e+06	5.97786e+06	5.64116e+06	6.8673e+06	5.89037e+06	7.84378e+06	6.33221e+06	7.65041e+06	3.8281e+07	3.44759e+07	2.85957e+07	3.76347e+07	2.90162e+07	2.66157e+07	4.27342e+07	3.26342e+07	3.68268e+07	4.99727e+07	4.06433e+07	3.59092e+07	4.38581e+07	3.6684e+07	3.95391e+07	0.194545	-2.36182	2.09031e-21	1	1.22996	down
Com_445_pos	LPE 18:2	C23 H44 N O7 P	477.286	14.701	478.293	No results	Full match	Full match	5.85793e+06	5.60917e+06	1.03416e+07	9.06988e+06	5.36539e+06	7.47227e+06	4.40049e+06	5.6993e+06	6.75455e+06	7.35364e+06	6.96877e+06	5.83956e+06	5.93684e+06	5.60455e+06	1.12852e+07	2.39043e+08	2.60019e+08	2.17647e+08	2.65711e+08	1.64582e+08	1.51307e+08	2.44494e+08	1.0651e+08	1.1146e+08	1.95033e+08	1.76338e+08	3.4743e+08	1.93623e+08	2.30955e+08	1.08173e+08	0.0343785	-4.86235	2.64457e-21	1	1.23436	down
Com_409_neg	acetoacetate	C4 H6 O3	102.032	1.205	138.98	No results	No results	Full match	6.985e+07	7.49009e+07	6.87508e+07	5.64019e+07	8.14111e+07	8.32948e+07	4.22104e+07	8.00509e+07	8.21691e+07	5.14806e+07	8.26425e+07	4.92309e+07	7.62082e+07	8.96797e+07	3.53114e+07	2.51847e+06	2.85297e+06	3.07716e+06	2.0631e+06	2.54934e+06	4.00019e+06	2.47667e+06	1.60356e+06	2.04793e+06	3.01297e+06	6.62482e+06	3.65277e+06	3.38096e+06	4.00154e+06	2.9622e+06	21.8601	4.45023	3.21423e-21	1	1.23091	up
Com_1002_pos	O-Arachidonoyl ethanolamine	C22 H37 N O2	347.28	15.291	348.288	Invalid mass	No results	No results	1.09236e+06	370833	863782	306191	429350	963469	209459	663880	357952	349231	279060	623653	585983	446070	571853	9.44775e+07	4.97954e+07	1.12254e+08	7.27041e+07	5.38551e+07	6.66525e+07	5.89754e+07	4.5003e+07	5.89561e+07	8.23173e+07	6.6343e+07	8.21258e+07	6.99152e+07	3.96148e+07	5.05527e+07	0.00808449	-6.95063	4.80289e-21	1	1.23947	down
Com_678_pos	4-oxododecanedioic acid	C12 H20 O5	261.158	4.809	262.165	Invalid mass	No results	No results	3.67138e+07	3.21587e+07	2.54754e+07	4.37665e+07	6.12632e+07	4.52165e+07	4.96442e+07	2.07951e+07	4.83342e+07	3.57963e+07	3.51888e+07	2.94434e+07	3.9807e+07	2.66439e+07	6.09824e+07	2.23159e+06	1.31417e+06	1.79821e+06	1.18196e+06	1.06624e+06	1.73367e+06	1.47866e+06	762757	856822	1.16196e+06	2.13073e+06	2.3944e+06	767204	1.23972e+06	1.50752e+06	27.3393	4.77291	4.85867e-21	1	1.22995	up
Com_1442_pos	Ala-Val	C8 H16 N2 O3	188.117	4.933	189.124	No results	Full match	Full match	1.19642e+07	9.76293e+06	5.46251e+06	7.58524e+06	9.40163e+06	1.04354e+07	8.00346e+06	1.53208e+07	8.79484e+06	9.02706e+06	6.99757e+06	5.79684e+06	7.5627e+06	8.9917e+06	7.78225e+06	1.12278e+06	1.07615e+06	782433	715694	654165	752243	788376	660479	714636	1.12411e+06	948011	694332	668605	745961	687900	10.9501	3.45287	5.76735e-21	1	1.23258	up
Com_220_neg	Dibenzoyl Thiamine	C26 H26 N4 O4 S	490.169	1.544	489.162	No results	No results	Full match	4.9816e+07	7.37567e+07	5.85671e+07	4.03303e+07	7.32547e+07	1.86323e+08	1.0669e+08	8.28131e+07	5.81528e+07	1.19651e+08	7.60062e+07	4.78853e+07	5.7193e+07	5.04379e+07	1.963e+08	166054	144265	122550	110856	99995.4	106414	103899	115457	127706	157474	155013	103775	145713	97864.6	93589.3	690.132	9.43073	7.67382e-21	1	1.24685	up
Com_72_neg	cholesteryl sulfate	C27 H46 O4 S	466.312	15.789	465.305	No results	No results	Full match	1.56965e+06	2.34702e+06	1.95094e+06	3.08937e+06	2.03265e+06	1.80063e+06	1.3746e+06	682140	1.61061e+06	1.55362e+06	2.00026e+06	1.59325e+06	1.23392e+06	1.83766e+06	2.44312e+06	2.00281e+08	2.61475e+08	2.57052e+08	2.67124e+08	5.75274e+07	1.4768e+08	2.25788e+08	2.44617e+08	1.35257e+08	3.60656e+08	2.69454e+08	5.35322e+08	2.00012e+08	1.30338e+08	1.55565e+08	0.00786492	-6.99035	8.68925e-21	1	1.23481	down
Com_38_pos	1-Palmitoylglycerol	C19 H38 O4	330.277	15.29	331.284	Full match	No results	Full match	1.15499e+08	1.35757e+08	1.28573e+08	1.90469e+08	1.93628e+08	2.07374e+08	8.86367e+07	1.16244e+08	2.29756e+08	1.73977e+08	1.66527e+08	1.86271e+08	1.1018e+08	7.73285e+07	1.30362e+08	5.6023e+09	2.26629e+09	6.83005e+09	3.44095e+09	6.71046e+09	4.85683e+09	6.62946e+09	6.90185e+09	3.45406e+09	4.71083e+09	2.53172e+09	7.43064e+09	3.531e+09	7.6608e+09	4.09168e+09	0.0293622	-5.08989	8.7293e-21	1	1.22988	down
Com_2575_pos	N-{5-[(dimethylamino)sulfonyl]-2-methylphenyl}cyclohexanecarboxamide	C16 H24 N2 O3 S	324.154	1.117	325.161	Invalid mass	No results	No results	1.0016e+06	666035	724030	1.06953e+06	1.06365e+06	759537	791273	1.63287e+06	1.57288e+06	683715	1.13843e+06	1.18686e+06	1.05778e+06	815388	1.13143e+06	1.23263e+07	1.21016e+07	1.14827e+07	1.95388e+07	7.38781e+06	1.06996e+07	1.44419e+07	9.67489e+06	1.08519e+07	1.35675e+07	1.61647e+07	1.71268e+07	1.80915e+07	1.54371e+07	8.91559e+06	0.0773221	-3.69298	9.13219e-21	1	1.22804	down
Com_1987_neg	Lactobionic acid	C12 H22 O12	358.112	1.43	357.105	No results	No results	Full match	5.1865e+06	2.9182e+06	3.14539e+06	2.89091e+06	2.22186e+06	7.07896e+06	2.08206e+06	4.30002e+06	4.21114e+06	4.87515e+06	3.198e+06	3.23305e+06	2.14508e+06	3.83019e+06	2.95903e+06	124767	120169	107942	92425.5	93230.6	96045.4	85023.5	80170.2	94562.6	131207	117983	79586.1	137425	86337.6	84019.5	35.4535	5.14786	2.24764e-20	1	1.24001	up
Com_888_pos	Ala-Gln	C8 H15 N3 O4	217.106	1.306	218.114	No results	No results	Full match	3.12551e+07	1.94141e+07	2.89367e+07	1.83963e+07	1.7303e+07	2.02617e+07	1.77703e+07	2.12317e+07	2.40004e+07	1.95618e+07	1.2865e+07	1.28378e+07	2.0346e+07	2.77989e+07	1.46249e+07	558758	443578	1.51154e+06	579800	467108	965764	589914	328735	465539	431160	957477	854991	592586	530097	706453	30.711	4.94068	2.26516e-20	1	1.23265	up
Com_229_pos	1,4-dihydroxyheptadec-16-en-2-yl acetate	C19 H36 O4	310.251	14.86	311.258	Invalid mass	No results	No results	6.301e+06	1.14114e+07	1.71227e+07	1.33538e+07	7.70184e+06	2.58458e+07	7.35108e+06	6.97991e+06	1.60153e+07	1.15814e+07	1.13421e+07	1.02372e+07	6.83093e+06	3.85383e+06	6.86911e+06	4.65769e+08	4.98937e+08	4.86055e+08	5.65838e+08	8.01176e+08	6.00209e+08	1.12338e+09	9.16744e+08	4.74758e+08	6.45048e+08	6.94174e+08	7.39051e+08	2.37395e+08	6.74845e+08	6.09728e+08	0.0170771	-5.8718	2.46107e-20	1	1.23005	down
Com_157_neg	trans-10-Heptadecenoic Acid	C17 H32 O2	268.24	14.86	267.233	Full match	No results	No results	2.46446e+07	3.05663e+07	2.16753e+07	4.24771e+07	2.68586e+07	2.61013e+07	2.12906e+07	2.42959e+07	3.15393e+07	2.59387e+07	2.26782e+07	1.87129e+07	2.05164e+07	2.30101e+07	3.01184e+07	2.0428e+08	2.16863e+08	1.84893e+08	2.0279e+08	2.20908e+08	2.06793e+08	2.03535e+08	2.31297e+08	2.28854e+08	1.72424e+08	2.20215e+08	2.39922e+08	1.66088e+08	2.1962e+08	1.80977e+08	0.125965	-2.9889	3.19523e-20	1	1.23955	down
Com_386_pos	cis-7-Hexadecenoic Acid	C16 H30 O2	254.225	14.848	255.232	No results	No results	Full match	2.41157e+07	3.07449e+07	5.01425e+07	3.36815e+07	2.63671e+07	3.59028e+07	4.40564e+07	3.39899e+07	3.37395e+07	3.93012e+07	2.39491e+07	2.60818e+07	2.63868e+07	3.33978e+07	1.76689e+07	3.71885e+08	2.88732e+08	3.02226e+08	3.06992e+08	3.46086e+08	2.42801e+08	4.39231e+08	3.82886e+08	4.4779e+08	3.30343e+08	3.93983e+08	1.71189e+08	2.34836e+08	2.58425e+08	4.55848e+08	0.0964209	-3.37451	5.15394e-20	1	1.22396	down
Com_759_pos	Linoleoyl ethanolamide	C20 H37 N O2	323.283	14.95	324.29	Full match	No results	No results	5.07618e+06	6.21985e+06	5.41401e+06	7.87853e+06	6.7735e+06	6.48535e+06	3.61147e+06	6.0065e+06	4.32735e+06	4.913e+06	5.59677e+06	4.56312e+06	5.69526e+06	5.4254e+06	7.50495e+06	1.22582e+08	6.68789e+07	1.5125e+08	1.05126e+08	6.71867e+07	1.04635e+08	7.56754e+07	6.84811e+07	6.8338e+07	1.12818e+08	1.03931e+08	1.51451e+08	1.59739e+08	8.49529e+07	6.72516e+07	0.0566056	-4.14291	5.51912e-20	1	1.23345	down
Com_2460_neg	Flavin Adenine Dinucleotide	C27 H33 N9 O15 P2	785.158	7.106	784.151	No results	No results	Full match	2.81003e+06	3.27986e+06	3.6039e+06	4.63258e+06	4.62181e+06	3.52271e+06	3.14115e+06	3.83549e+06	3.47891e+06	4.68378e+06	4.1767e+06	3.35512e+06	3.9622e+06	3.48883e+06	5.22478e+06	515808	536434	517897	695078	499903	337410	451734	295024	392048	589978	621382	429158	596916	428112	343007	7.975	2.99548	5.56806e-20	1	1.23074	up
Com_15_neg	Stearic acid	C18 H36 O2	284.271	15.458	283.264	Full match	No results	Full match	3.51058e+08	5.35342e+08	4.24788e+08	5.56548e+08	4.1883e+08	4.10163e+08	3.50569e+08	2.78183e+08	4.32424e+08	3.30548e+08	4.18908e+08	3.37995e+08	3.27845e+08	3.51488e+08	8.73023e+08	4.47416e+09	5.21313e+09	6.24058e+09	6.22118e+09	3.38963e+09	4.24603e+09	3.57749e+09	3.19538e+09	2.85943e+09	5.09828e+09	6.63732e+09	6.15815e+09	6.55284e+09	4.87849e+09	3.27395e+09	0.0888373	-3.49269	8.55096e-20	1	1.22266	down
Com_76_pos	PC (16:2e/2:0)	C26 H50 N O7 P	519.333	14.701	520.34	No results	Full match	Full match	1.42523e+08	1.13616e+08	1.53338e+08	2.29066e+08	1.24387e+08	1.77969e+08	1.08163e+08	1.53757e+08	1.26537e+08	1.35414e+08	1.79433e+08	1.33266e+08	1.20789e+08	1.17825e+08	2.11621e+08	2.59662e+09	3.65978e+09	1.67819e+09	3.68753e+09	2.00613e+09	3.11958e+09	3.97162e+09	1.4464e+09	1.92483e+09	2.86627e+09	1.89887e+09	2.82596e+09	2.73206e+09	1.56645e+09	1.67485e+09	0.0591607	-4.07922	1.29688e-19	1	1.23009	down
Com_268_neg	D-Erythrose 4-phosphate	C4 H9 O7 P	200.008	1.182	199.001	No results	Full match	Full match	1.14354e+08	1.1914e+08	1.0062e+08	1.28413e+08	1.57339e+08	1.44982e+08	1.01266e+08	9.05142e+07	1.37607e+08	1.15562e+08	1.52035e+08	8.44851e+07	1.36952e+08	1.40013e+08	6.53235e+07	430590	244960	185824	523612	193869	380405	441910	165003	283521	211515	773115	504020	937641	497807	621676	279.668	8.12757	1.30289e-19	1	1.24168	up
Com_397_pos	PC (14:0e/2:0)	C24 H50 N O7 P	495.333	14.908	496.34	No results	Full match	Full match	1.78085e+07	1.38237e+07	1.69968e+07	2.67741e+07	1.28251e+07	2.54837e+07	1.19633e+07	1.60419e+07	1.74763e+07	1.73175e+07	1.50186e+07	1.74466e+07	1.562e+07	1.56308e+07	2.09415e+07	3.1884e+08	4.05734e+08	2.46696e+08	3.561e+08	1.79724e+08	4.14638e+08	4.89433e+08	1.28038e+08	2.39141e+08	3.39333e+08	3.04881e+08	3.76879e+08	3.34377e+08	3.32541e+08	2.5493e+08	0.0553173	-4.17612	1.73008e-19	1	1.23079	down
Com_438_neg	Oleic Acid	C18 H34 O2	564.512	15.123	563.505	Invalid mass	No match	No results	265820	249790	147698	596691	297252	582139	181281	137081	376698	171458	315722	148134	175783	110029	224686	5.92845e+07	4.79694e+07	5.36617e+07	6.42392e+07	5.02117e+07	4.31867e+07	4.3085e+07	2.72946e+07	3.83747e+07	3.05713e+07	4.98792e+07	4.66113e+07	3.88313e+07	4.88367e+07	3.77707e+07	0.00585498	-7.41612	2.07905e-19	1	1.24106	down
Com_371_neg	α-D-Glucose-1,6-bisphosphate	C6 H14 O12 P2	304.019	1.156	303.012	Invalid mass	Invalid mass	No results	8.90526e+07	3.4586e+07	5.02474e+07	5.98309e+07	6.79739e+07	6.19649e+07	5.28478e+07	7.34753e+07	6.24585e+07	3.12108e+07	3.47003e+07	2.4928e+07	9.07442e+07	9.62284e+07	7.09449e+07	949426	458391	459608	385388	165153	198058	277511	251664	124519	134466	807647	561144	584486	212879	359675	151.972	7.24766	2.51779e-19	1	1.22951	up
Com_2238_neg	FAHFA (18:1/18:2)	C36 H64 O4	560.478	15.048	559.471	No results	Full match	No results	126446	95560.3	87182.7	88798.9	77518.2	87535.3	64831.9	75896.7	79219.6	86103.1	68938.1	65848.6	68235.1	79444.3	78408.2	3.07211e+06	2.64761e+06	3.05036e+06	2.48934e+06	1.99045e+06	2.10885e+06	2.65996e+06	1.19678e+06	1.84744e+06	1.26142e+06	2.60397e+06	4.47774e+06	1.67134e+06	1.85829e+06	2.00389e+06	0.0352027	-4.82817	3.01044e-19	1	1.23882	down
Com_188_neg	Dihydroxyacetone phosphate	C3 H7 O6 P	169.998	1.18	168.991	No results	Full match	Full match	1.79576e+08	1.26607e+08	9.43817e+07	1.25532e+08	1.8947e+08	1.21272e+08	2.07206e+08	2.27398e+08	1.37621e+08	6.94165e+07	1.49416e+08	6.11983e+07	2.14968e+08	2.29012e+08	1.93498e+08	1.68801e+06	1.12021e+06	1.16025e+06	1.20668e+06	300777	965300	687136	452744	506192	440996	2.83581e+06	900804	2.28946e+06	1.21291e+06	1.35019e+06	135.918	7.08659	4.07087e-19	1	1.22842	up
Com_436_neg	Arachidic acid	C20 H40 O2	312.303	15.932	311.296	Full match	No results	Full match	5.06384e+06	7.58777e+06	5.86414e+06	7.04262e+06	5.60603e+06	6.01682e+06	4.90181e+06	4.28728e+06	4.76379e+06	4.12321e+06	5.0256e+06	5.0236e+06	3.95823e+06	6.00797e+06	8.70158e+06	3.88515e+07	5.35513e+07	4.58484e+07	5.52736e+07	3.29732e+07	3.84571e+07	3.85309e+07	2.77702e+07	3.53179e+07	5.14173e+07	6.61566e+07	6.08924e+07	7.97886e+07	4.62818e+07	4.87266e+07	0.116657	-3.09965	4.37394e-19	1	1.22205	down
Com_1228_pos	Monolaurin	C15 H30 O4	296.197	14.212	297.204	Invalid mass	No results	No results	1.54068e+06	1.757e+06	1.69762e+06	2.52377e+06	1.86484e+06	1.63262e+06	1.17923e+06	1.46268e+06	1.61864e+06	1.48915e+06	2.5715e+06	1.77587e+06	1.56445e+06	2.44733e+06	1.88941e+06	1.96036e+07	1.75966e+07	3.00151e+07	3.12493e+07	4.76543e+07	3.8109e+07	2.77338e+07	4.89553e+07	3.28916e+07	3.27748e+07	3.00176e+07	7.20126e+07	3.25822e+07	5.04572e+07	3.2786e+07	0.0496195	-4.33295	4.41933e-19	1	1.23135	down
Com_284_neg	Adenosine diphosphate (ADP)	C10 H15 N5 O10 P2	427.03	1.157	426.023	Full match	No results	Full match	9.68769e+07	7.19403e+07	2.35284e+07	4.88497e+07	1.3425e+08	3.52313e+07	1.1457e+08	9.43726e+07	5.60089e+07	1.88997e+07	1.15192e+08	2.25786e+07	1.25678e+08	1.39029e+08	5.8575e+07	284500	337304	350927	265713	174192	303119	159833	187714	188404	267309	297145	545965	933267	243589	193792	244.166	7.93172	4.45276e-19	1	1.22756	up
Com_4695_pos	farensyl diphosphate	C15 H37 N3 O7 P2	433.21	12.278	416.207	No results	No results	Full match	687874	767249	884872	1.14367e+06	784699	705083	923506	575563	760368	596441	728966	648545	825577	877052	685386	4.2776e+06	4.59205e+06	3.71073e+06	3.15207e+06	3.84078e+06	3.06989e+06	4.98932e+06	4.11402e+06	4.66772e+06	6.01582e+06	4.56036e+06	6.15737e+06	6.21953e+06	4.40745e+06	3.13359e+06	0.173295	-2.5287	6.53932e-19	1	1.22215	down
Com_3712_pos	PC (14:1e/6:0)	C28 H56 N O7 P	549.38	15.527	550.387	No results	Full match	No results	137294	164242	225368	165702	187343	193155	139789	125351	149417	158913	190455	252566	141500	146632	142346	8.67396e+06	1.11557e+07	4.84392e+06	9.16872e+06	4.19503e+06	4.54075e+06	6.56211e+06	2.90342e+06	6.40355e+06	7.68234e+06	5.11116e+06	9.63064e+06	1.02777e+07	4.51545e+06	4.62076e+06	0.0251291	-5.3145	6.99589e-19	1	1.2369	down
Com_1388_neg	Oxoadipic Acid	C6 H8 O5	160.037	1.217	159.03	No results	No results	Full match	9.03484e+06	9.22338e+06	7.51289e+06	1.1186e+07	1.34997e+07	1.21768e+07	6.69405e+06	5.62009e+06	1.22994e+07	6.63566e+06	1.37613e+07	6.70951e+06	9.25572e+06	9.49543e+06	4.30186e+06	536195	671781	501985	821389	671551	423304	665917	647496	886534	915400	612985	500759	890962	574761	539544	13.935	3.80064	7.35977e-19	1	1.22639	up
Com_795_neg	11(E)-Eicosenoic Acid	C20 H38 O2	310.287	16.014	309.28	Full match	No results	Full match	464954	672857	474458	522208	475364	505275	435282	348375	513788	403111	531441	371276	381950	555680	519241	1.94632e+07	9.9016e+06	1.462e+07	1.24161e+07	3.37572e+07	2.09124e+07	1.06e+07	2.83851e+07	1.6601e+07	1.84067e+07	1.05701e+07	2.17061e+07	1.47737e+07	1.0991e+07	1.30991e+07	0.0280061	-5.15812	7.49186e-19	1	1.23847	down
Com_2027_pos	5-(tert-butyl)-2-methyl-N-(5-methyl-3-isoxazolyl)-3-furamide	C14 H18 N2 O3	262.132	8.492	263.139	Full match	No results	Full match	6.92589e+06	8.27948e+06	7.92419e+06	9.52623e+06	7.21142e+06	7.61453e+06	7.58327e+06	8.33626e+06	9.22255e+06	7.1051e+06	1.10746e+07	8.31689e+06	8.95988e+06	7.45295e+06	1.02147e+07	335741	320736	264840	148238	143761	147408	170187	160169	155673	195787	402871	213624	155298	126483	178634	40.3109	5.3331	9.24009e-19	1	1.24219	up
Com_695_pos	Allantoin	C4 H6 N4 O3	158.043	1.105	159.05	No results	No results	Full match	4.75085e+07	4.60892e+07	4.60313e+07	4.42738e+07	4.74551e+07	4.25381e+07	4.49979e+07	4.69418e+07	4.88041e+07	4.62115e+07	5.69329e+07	5.74973e+07	5.18578e+07	4.86454e+07	5.41556e+07	6.18131e+06	7.10034e+06	7.09537e+06	4.80217e+06	5.39844e+06	6.86511e+06	3.69442e+06	4.0441e+06	4.05379e+06	5.94647e+06	6.00439e+06	6.16612e+06	6.10707e+06	6.92489e+06	5.61121e+06	8.48815	3.08545	9.35217e-19	1	1.24073	up
Com_30_neg	ethyl 3-cyano-2-hydroxy-6-phenylisonicotinate	C15 H12 N2 O3	268.081	3.779	267.073	Invalid mass	No match	No match	1.10604e+09	1.29374e+09	7.38548e+08	8.93925e+08	3.47351e+08	2.71972e+09	4.77115e+08	1.12041e+09	8.19956e+08	1.62937e+09	1.18873e+09	1.67546e+09	6.43103e+08	9.72287e+08	8.59982e+08	2.48352e+07	1.49028e+07	1.97966e+07	4.19286e+07	9.54816e+06	1.41698e+07	1.44501e+07	1.33221e+07	1.7761e+07	1.97776e+07	4.99411e+07	2.58789e+07	4.64426e+07	2.20847e+07	2.7137e+07	45.5437	5.50918	1.19391e-18	1	1.21621	up
Com_445_neg	Cytidine	C9 H13 N3 O5	243.087	1.282	242.08	Invalid mass	No results	No results	2.77753e+06	3.21487e+06	4.10234e+06	4.47097e+06	4.69993e+06	4.29294e+06	3.87419e+06	6.3824e+06	2.09614e+06	3.36968e+06	3.84897e+06	2.64136e+06	6.05369e+06	4.2413e+06	6.25196e+06	4.6428e+07	4.58385e+07	4.0589e+07	6.11595e+07	4.80457e+07	2.13789e+07	4.08133e+07	4.57515e+07	5.00362e+07	6.56274e+07	4.39197e+07	2.50943e+07	6.96317e+07	5.2837e+07	4.36107e+07	0.0889294	-3.4912	1.27555e-18	1	1.21601	down
Com_364_pos	N1-[4-hydroxy-6-(methoxymethyl)pyrimidin-2-yl]acetamide	C8 H11 N3 O3	197.08	1.868	198.088	Full match	Full match	Full match	8.50275e+07	9.91781e+07	1.01468e+08	7.74102e+07	1.0195e+08	1.51287e+08	1.04224e+08	6.46932e+07	1.10178e+08	1.08733e+08	1.66208e+08	8.54856e+07	9.74705e+07	8.00436e+07	1.54052e+08	2.659e+07	1.86847e+07	1.70091e+07	1.35617e+07	1.24464e+07	1.59964e+07	1.62825e+07	1.23605e+07	1.28747e+07	1.52467e+07	1.28609e+07	1.10575e+07	1.09827e+07	1.00687e+07	1.08014e+07	7.32119	2.87208	1.27631e-18	1	1.2164	up
Com_5185_pos	ELK	C17 H32 N4 O6	388.233	6.729	389.24	Full match	No results	No results	1.06894e+06	763315	1.11716e+06	1.47362e+06	827263	997030	700967	1.27776e+06	944003	1.43017e+06	1.13391e+06	1.55007e+06	1.22337e+06	1.31598e+06	1.79314e+06	234291	194029	174787	141844	139379	142689	161264	147267	156012	189565	140089	130590	124415	126506	124971	7.56829	2.91997	1.3161e-18	1	1.22481	up
Com_858_neg	23-Nordeoxycholic acid	C23 H38 O4	378.275	15.37	377.268	No results	No results	Full match	1.40795e+06	2.07012e+06	865224	2.52644e+06	2.46259e+06	2.63962e+06	1.30185e+06	1.87795e+06	3.43329e+06	1.81419e+06	1.81383e+06	1.58094e+06	1.46768e+06	1.36759e+06	1.95564e+06	2.53153e+07	1.87046e+07	1.93771e+07	1.81452e+07	2.16355e+07	1.7028e+07	1.76658e+07	3.48691e+07	1.88733e+07	3.09224e+07	2.02643e+07	2.1701e+07	2.01258e+07	3.00498e+07	1.32033e+07	0.0871808	-3.51985	1.92168e-18	1	1.22035	down
Com_3054_neg	Tauroursodeoxycholic acid Dihydrate	C26 H49 N O8 S	535.317	15.392	534.309	No results	No results	Full match	58025.2	59834.1	77155.4	53855.4	62325.7	129659	46925.5	57408.3	74606.8	52759.1	54485.7	50558.6	49946.2	55506.3	106120	2.53318e+06	2.2646e+06	1.11904e+06	1.49667e+06	2.02111e+06	2.77292e+06	1.693e+06	3.16922e+06	2.24885e+06	2.36884e+06	1.46995e+06	1.52293e+06	2.08127e+06	2.06512e+06	502655	0.0337263	-4.88998	2.16048e-18	1	1.22565	down
Com_1513_pos	Ecgonine methyl ester	C10 H17 N O3	199.121	7.412	200.128	Full match	No results	No results	1.33849e+07	6.09641e+06	1.26339e+07	7.05117e+06	1.42191e+07	1.41591e+07	9.68483e+06	9.84979e+06	1.30906e+07	1.2702e+07	1.44544e+07	1.11104e+07	7.71054e+06	8.14488e+06	1.24731e+07	1.58846e+06	1.51698e+06	1.28267e+06	1.13951e+06	897594	995861	1.33639e+06	1.17196e+06	1.16278e+06	1.34807e+06	1.10153e+06	1.02807e+06	1.09038e+06	955740	1.1468e+06	9.38845	3.23089	2.24496e-18	1	1.22981	up
Com_395_pos	Spermidine	C7 H19 N3	145.158	1.02	146.165	No results	No results	Full match	9.04003e+07	7.39392e+07	8.50847e+07	1.22186e+08	5.02984e+07	6.59256e+07	7.07848e+07	6.64141e+07	7.9537e+07	1.26885e+08	1.39545e+08	8.67555e+07	1.40666e+08	7.30996e+07	1.14002e+08	9.06345e+06	7.31778e+06	7.10227e+06	9.66922e+06	6.13289e+06	6.98693e+06	6.06539e+06	5.58296e+06	4.38954e+06	7.67858e+06	1.76687e+07	8.05272e+06	1.03683e+07	4.49945e+06	6.3698e+06	11.8473	3.56649	2.30343e-18	1	1.21513	up
Com_1260_pos	SPH	C14 H21 N5 O5	339.155	2.037	340.162	Full match	No results	No results	1.31123e+07	1.15256e+07	1.43296e+07	5.28211e+06	9.9546e+06	1.66768e+07	1.7675e+07	1.72061e+07	1.08559e+07	1.51976e+07	8.03074e+06	1.44388e+07	1.72884e+07	1.33585e+07	2.52474e+07	448259	377708	377441	309401	291799	293175	321660	276614	300428	358903	299749	303884	293095	270108	265280	43.9017	5.4562	2.33987e-18	1	1.24078	up
Com_4755_pos	LPE 18:3	C23 H42 N O7 P	475.271	14.394	476.278	No results	Full match	No results	107287	148038	188201	276156	117160	96931	150386	167471	333259	96165.8	171321	84758.5	134526	97436.8	148918	3.67092e+06	3.21738e+06	3.02412e+06	5.24389e+06	2.2442e+06	2.88356e+06	3.35481e+06	1.54961e+06	1.35254e+06	2.61366e+06	2.3606e+06	6.15527e+06	3.08922e+06	3.98607e+06	1.88782e+06	0.0497069	-4.33041	2.51892e-18	1	1.21407	down
Com_81_pos	2,4-dihydroxyheptadec-16-en-1-yl acetate	C19 H36 O4	350.243	14.911	351.251	Invalid mass	No results	No results	1.24972e+07	3.32526e+07	4.84416e+07	3.65015e+07	3.83146e+07	6.16838e+07	1.24229e+07	1.06596e+07	5.49655e+07	1.3346e+07	1.69395e+07	1.50496e+07	2.27019e+07	1.49026e+07	1.41328e+07	2.62416e+09	1.9228e+09	2.15888e+09	2.21312e+09	2.90818e+09	8.97462e+08	2.49908e+09	3.9007e+09	1.32356e+09	2.04774e+09	1.3741e+09	3.09105e+09	1.0607e+09	1.80212e+09	2.10789e+09	0.0127088	-6.29803	2.85002e-18	1	1.22386	down
Com_2725_neg	PE (20:1/18:2)	C43 H80 N O8 P	769.564	14.795	768.555	No results	Full match	No results	579815	543726	387290	544986	304632	410667	259770	292458	476296	410545	335614	404624	282129	296927	380444	3.05545e+06	2.90375e+06	2.76902e+06	2.82473e+06	2.96649e+06	1.78682e+06	2.81538e+06	3.74527e+06	3.12161e+06	6.05056e+06	2.79096e+06	3.01371e+06	3.17422e+06	1.88182e+06	2.14878e+06	0.13119	-2.93027	3.3342e-18	1	1.21384	down
Com_937_pos	(2E,4E)-N-(2-methylpropyl)deca-2,4-dienamide	C14 H25 N O	223.194	15.024	224.201	Full match	No results	No results	1.06359e+07	1.25959e+07	1.51048e+07	1.38449e+07	1.14365e+07	1.2396e+07	1.65699e+07	1.23274e+07	1.53282e+07	1.42981e+07	1.02205e+07	1.01908e+07	1.03868e+07	1.29884e+07	9.03783e+06	1.00719e+08	1.01104e+08	7.85182e+07	8.00319e+07	7.62695e+07	4.80728e+07	1.00925e+08	7.53919e+07	1.05147e+08	1.00134e+08	9.88039e+07	5.00988e+07	8.33345e+07	5.91495e+07	1.12776e+08	0.147474	-2.76147	7.37542e-18	1	1.22186	down
Com_3297_neg	3'-Dephosphocoenzyme A	C21 H35 N7 O13 P2 S	687.15	6.392	686.143	Full match	No results	Full match	2.02969e+06	1.72079e+06	2.17383e+06	2.42605e+06	1.21064e+06	1.6299e+06	1.11122e+06	1.96321e+06	2.12214e+06	2.53286e+06	1.68725e+06	807637	1.12595e+06	383633	2.31683e+06	46629.6	40756.5	33061.6	26026.3	29810.3	26264.5	31931.9	37184.8	39116.1	51123.2	26775.3	19663.4	30400.1	26255.1	26705.6	51.335	5.68187	2.17044e-17	1	1.23057	up
Com_689_pos	allantoate	C4 H8 N4 O4	176.054	1.093	177.061	No results	No results	Full match	4.8307e+07	4.72322e+07	4.7043e+07	4.62993e+07	4.84442e+07	4.43158e+07	4.81865e+07	4.87573e+07	4.98489e+07	4.80143e+07	5.91715e+07	5.97254e+07	5.35215e+07	5.06733e+07	5.65035e+07	9.17327e+06	9.44526e+06	1.03947e+07	8.20294e+06	7.44042e+06	9.55625e+06	7.8109e+06	4.67043e+06	7.37091e+06	1.02065e+07	1.06729e+07	1.0139e+07	9.94903e+06	8.61433e+06	7.83102e+06	5.75035	2.52365	2.29762e-17	1	1.2348	up
Com_2141_pos	T-2 Toxin	C24 H34 O9	488.198	1.249	489.205	Invalid mass	No results	No results	4.09171e+06	3.66692e+06	6.31023e+06	3.54919e+06	3.50374e+06	4.78607e+06	4.8491e+06	6.36968e+06	5.9814e+06	7.07585e+06	4.83282e+06	9.63877e+06	5.97562e+06	4.47282e+06	6.86447e+06	749134	676734	661953	675991	499109	554134	604012	467302	518798	673672	794883	653201	667868	593024	528738	8.79626	3.13689	2.68571e-17	1	1.22735	up
Com_1106_neg	LPA 16:0	C19 H39 O7 P	410.243	15.065	409.236	No results	Full match	Full match	9.72154e+06	8.1215e+06	1.19651e+07	1.04852e+07	7.98831e+06	1.0512e+07	7.09397e+06	1.30341e+07	1.04576e+07	1.92584e+07	1.08097e+07	1.28658e+07	1.07705e+07	1.01268e+07	1.63631e+07	2.20049e+06	2.08247e+06	2.16964e+06	1.79232e+06	1.16844e+06	1.57288e+06	1.58883e+06	1.95472e+06	2.01118e+06	2.49562e+06	2.72003e+06	1.49224e+06	1.87399e+06	2.11552e+06	991721	6.00684	2.58661	3.3726e-17	1	1.20595	up
Com_583_neg	FAHFA (16:0/18:2)	C34 H62 O4	534.463	14.981	533.455	No results	Full match	No results	548529	700127	732823	1.9846e+06	960047	1.2767e+06	476240	358435	1.20128e+06	856156	931334	965966	797990	413440	924735	3.57867e+07	2.92513e+07	3.5606e+07	2.68382e+07	1.97527e+07	2.22411e+07	3.23995e+07	2.20897e+07	2.13695e+07	2.50453e+07	3.22638e+07	3.78506e+07	2.73453e+07	2.36772e+07	2.87463e+07	0.0312385	-5.00053	3.50201e-17	1	1.23175	down
Com_3243_pos	LPC 14:0	C22 H46 N O7 P	467.302	14.349	468.309	No results	Full match	Full match	296860	254867	416069	650620	130250	527377	221730	409248	528046	366067	534102	537507	281249	342439	708940	5.74959e+06	6.9364e+06	5.27321e+06	1.26556e+07	5.04973e+06	6.25809e+06	1.13039e+07	4.22718e+06	6.52147e+06	5.23053e+06	5.65867e+06	1.17086e+07	9.36543e+06	7.93996e+06	5.48585e+06	0.0567404	-4.13948	3.79947e-17	1	1.21133	down
Com_128_pos	3-methyl-5-oxo-5-(4-toluidino)pentanoic acid	C13 H17 N O3	257.103	1.274	258.11	Invalid mass	No match	No match	1.31492e+08	6.31431e+07	2.09181e+08	1.5295e+08	1.45332e+08	1.717e+08	1.08447e+08	1.94747e+08	1.00048e+08	1.37746e+08	1.5227e+08	1.18406e+08	2.44258e+08	1.39713e+08	1.90814e+08	1.28994e+09	1.27369e+09	1.29638e+09	1.84951e+09	1.01182e+09	9.04897e+08	1.18883e+09	7.73789e+08	9.88807e+08	1.20121e+09	1.57639e+09	1.14311e+09	1.69757e+09	1.34187e+09	1.03007e+09	0.121729	-3.03826	5.09006e-17	1	1.21342	down
Com_3418_pos	LPC 20:1	C28 H56 N O7 P	549.38	15.683	550.387	No results	Full match	No results	207891	214188	316319	293185	146556	167495	164254	175949	298447	268667	297874	149929	125206	88099.1	283584	5.2408e+06	1.4487e+07	5.84652e+06	6.79214e+06	3.11845e+06	5.9728e+06	7.78531e+06	2.27034e+06	8.55355e+06	5.61898e+06	9.37061e+06	1.24765e+07	5.28597e+06	3.4686e+06	2.77939e+06	0.0322776	-4.95332	5.95343e-17	1	1.2117	down
Com_258_neg	Cyclic ADP-ribose	C15 H21 N5 O13 P2	541.061	1.397	540.054	Full match	Full match	No results	1.88548e+07	7.72749e+07	8.07969e+07	1.16211e+08	1.19773e+08	7.5491e+07	8.99535e+07	1.15424e+08	8.49958e+07	9.37203e+07	7.80665e+07	1.61607e+08	8.80379e+07	1.49078e+08	2.70187e+07	1.18683e+06	1.68519e+06	1.45634e+06	2.05707e+06	4.07264e+06	899751	3.90414e+06	2.43031e+06	1.77207e+06	4.20885e+06	491651	1.34383e+06	2.79443e+06	1.50834e+06	1.32758e+06	44.1987	5.46593	6.87629e-17	1	1.20398	up
Com_2377_neg	L-(-)-Glyceric acid	C3 H6 O4	106.026	1.522	105.019	No results	No results	Full match	3.95854e+06	5.37796e+06	4.22523e+06	4.42748e+06	3.13152e+06	4.00404e+06	4.07748e+06	2.98493e+06	3.64815e+06	3.56478e+06	4.31629e+06	3.61759e+06	3.89534e+06	4.5872e+06	3.73745e+06	1.13972e+06	1.28223e+06	1.17997e+06	1.04801e+06	1.05441e+06	1.08941e+06	989487	971586	1.39023e+06	1.57659e+06	1.51745e+06	949626	1.8026e+06	1.12524e+06	1.07784e+06	3.2732	1.7107	7.0435e-17	1	1.20904	up
Com_1263_pos	TPH	C15 H23 N5 O5	353.17	1.396	354.178	Full match	No results	No results	1.51734e+07	1.42341e+07	1.26893e+07	6.10386e+06	8.75232e+06	8.80019e+06	1.38695e+07	1.23324e+07	9.50572e+06	1.28129e+07	5.40461e+06	2.29921e+07	2.05217e+07	1.85186e+07	7.24025e+06	721251	476864	495660	451483	377743	410057	419339	329530	334818	442594	491818	483465	457584	391777	361483	28.4331	4.8295	7.08938e-17	1	1.23055	up
Com_910_pos	PC (14:1e/2:0)	C24 H48 N O7 P	493.317	14.51	494.325	No results	Full match	Full match	1.41008e+06	3.54218e+06	4.63493e+06	6.9062e+06	2.74586e+06	7.84151e+06	4.80403e+06	3.91693e+06	3.99266e+06	4.48324e+06	3.6898e+06	2.26309e+06	3.21115e+06	5.21886e+06	3.9659e+06	6.12847e+07	6.02388e+07	3.43457e+07	9.72826e+07	4.02351e+07	6.31566e+07	1.33639e+08	3.12725e+07	4.37836e+07	4.84015e+07	4.32597e+07	6.21308e+07	4.66902e+07	5.48875e+07	5.06042e+07	0.0718842	-3.79818	7.60067e-17	1	1.20379	down
Com_147_neg	Pentadecanoic acid	C15 H30 O2	242.225	14.727	241.217	Full match	No results	Full match	6.28209e+07	8.11641e+07	7.34389e+07	8.95734e+07	6.63312e+07	6.23789e+07	6.01563e+07	6.65078e+07	6.63443e+07	6.55719e+07	5.90152e+07	5.70393e+07	5.92879e+07	7.00125e+07	7.22236e+07	1.54542e+08	1.70227e+08	1.65359e+08	1.59163e+08	1.75798e+08	1.46255e+08	1.48248e+08	1.83049e+08	1.54452e+08	2.08385e+08	1.71588e+08	2.57946e+08	2.13462e+08	2.08306e+08	1.81051e+08	0.375066	-1.41478	8.9036e-17	1	1.2068	down
Com_17_neg	Inosine-5'-monophosphate (IMP)	C10 H13 N4 O8 P	348.047	1.381	347.04	Full match	Full match	Full match	6.01021e+09	7.3118e+09	5.70898e+09	6.73364e+09	6.02512e+09	4.94161e+09	5.87791e+09	6.2546e+09	5.88854e+09	6.18701e+09	6.47641e+09	6.4787e+09	5.62775e+09	7.10344e+09	7.00266e+09	4.81212e+06	7.64028e+06	1.03254e+07	1.07701e+07	2.20038e+07	2.04922e+07	3.45796e+07	1.45143e+07	8.15467e+06	3.79529e+07	1.1725e+07	8.43942e+06	1.60042e+07	1.25384e+07	1.9745e+07	390.611	8.60959	1.02215e-16	1	1.24418	up
Com_1494_neg	Allolithocholic acid	C24 H40 O3	376.299	15.493	375.292	No results	No results	Full match	848848	1.06355e+06	740541	1.32807e+06	571604	1.18545e+06	344014	633744	1.05429e+06	906634	683621	975985	467585	371835	866288	1.35213e+07	6.81523e+06	6.12641e+06	7.00722e+06	9.37122e+06	9.03752e+06	8.01501e+06	1.7155e+07	7.35651e+06	1.26597e+07	8.29337e+06	8.27557e+06	5.72142e+06	8.69311e+06	1.28667e+07	0.0854561	-3.54867	1.18914e-16	1	1.2063	down
Com_320_neg	LPE 18:1	C23 H46 N O7 P	479.301	15.167	478.294	No results	Full match	Full match	8.34412e+06	1.20644e+07	1.17321e+07	1.50083e+07	8.60649e+06	1.52168e+07	7.63582e+06	1.13664e+07	1.68647e+07	1.52475e+07	1.01778e+07	6.67267e+06	6.75096e+06	1.29445e+07	1.1736e+07	1.00961e+08	9.04746e+07	6.06423e+07	5.99534e+07	7.00098e+07	7.17633e+07	7.54286e+07	5.69222e+07	7.36627e+07	9.35609e+07	5.8888e+07	9.29492e+07	5.08318e+07	6.14428e+07	5.49649e+07	0.158858	-2.65419	1.21315e-16	1	1.2091	down
Com_244_neg	2-C-methyl D-erythritol 4-phosphate	C5 H13 O7 P	216.04	1.249	215.033	No results	Full match	No results	2.80979e+07	2.91947e+07	2.48952e+07	3.12466e+07	2.15954e+07	3.12607e+07	2.51308e+07	1.96916e+07	3.17463e+07	1.96236e+07	2.44133e+07	2.40215e+07	2.80813e+07	2.23309e+07	2.53339e+07	1.50241e+08	1.60655e+08	9.89637e+07	1.00821e+08	9.15493e+07	9.80068e+07	1.13563e+08	9.31978e+07	1.06392e+08	1.7137e+08	1.0832e+08	1.33985e+08	2.10797e+08	1.36316e+08	1.14713e+08	0.204704	-2.28839	1.46247e-16	1	1.21409	down
Com_420_pos	Adenosine	C10 H13 N5 O4	267.097	2.641	268.105	Full match	Full match	Full match	6.52632e+07	4.17718e+07	3.72553e+07	7.33782e+07	5.16569e+07	7.49137e+07	5.89289e+07	1.07068e+08	5.51092e+07	4.6123e+07	3.58196e+07	6.20138e+07	5.1762e+07	5.62095e+07	7.5844e+07	1.59734e+07	1.03312e+07	8.73414e+06	9.95755e+06	9.23949e+06	8.4685e+06	1.14089e+07	7.79281e+06	7.76555e+06	1.33498e+07	1.07548e+07	1.00978e+07	7.93392e+06	1.24569e+07	7.11281e+06	5.89993	2.5607	1.50536e-16	1	1.20518	up
Com_2247_pos	PC (16:2e/4:0)	C28 H54 N O7 P	547.364	15.19	548.372	No results	Full match	Full match	742235	521594	884634	1.14434e+06	621331	749813	492241	1.04849e+06	691144	687033	802455	871293	681855	724187	2.15724e+06	1.27035e+07	3.11963e+07	8.04977e+06	1.26729e+07	7.99662e+06	8.48481e+06	1.52584e+07	6.67151e+06	9.57625e+06	1.1683e+07	8.58047e+06	1.58443e+07	1.6941e+07	5.63308e+06	8.10276e+06	0.071462	-3.80668	1.8985e-16	1	1.20257	down
Com_7_pos	Carnosine	C9 H14 N4 O3	226.107	1.284	227.114	Full match	Full match	Full match	6.02814e+09	7.59966e+09	8.2826e+09	6.40223e+09	7.87547e+09	1.10464e+10	7.80829e+09	7.63551e+09	8.19349e+09	8.25953e+09	9.66479e+09	6.84184e+09	7.61499e+09	6.39295e+09	1.17399e+10	2.53675e+07	2.12694e+07	5.62931e+07	1.0086e+07	6.53051e+06	5.9998e+07	1.45145e+07	8.33267e+06	7.76098e+06	7.95114e+06	2.65617e+07	2.08252e+07	1.3066e+07	1.21797e+07	1.53034e+07	396.634	8.63166	1.96589e-16	1	1.23912	up
Com_5290_pos	Phe-Phe	C18 H20 N2 O3	312.148	9.351	313.155	No results	No results	Full match	1.06167e+06	1.13269e+06	991974	1.40226e+06	1.40519e+06	874768	1.00056e+06	884448	1.49566e+06	741556	1.08835e+06	1.18375e+06	466813	747585	1.3338e+06	185448	142241	133871	105484	108027	130733	124542	111629	114318	138825	289652	92664.5	152636	88838.4	239260	7.32616	2.87306	2.11391e-16	1	1.19901	up
Com_2_neg	Elaidic acid	C18 H34 O2	282.256	15.115	281.248	Full match	No results	No results	1.36926e+09	2.07117e+09	1.21629e+09	2.95917e+09	1.49121e+09	2.69384e+09	1.22985e+09	1.16435e+09	2.25186e+09	1.42663e+09	1.50774e+09	1.2126e+09	1.32613e+09	1.00131e+09	2.43752e+09	3.70359e+10	3.62061e+10	3.17826e+10	3.35502e+10	3.13911e+10	2.68231e+10	3.2394e+10	2.86915e+10	3.31438e+10	3.25147e+10	3.49571e+10	2.87522e+10	2.98831e+10	2.77636e+10	3.46546e+10	0.0528814	-4.2411	2.88711e-16	1	1.23789	down
Com_4155_pos	PC (20:4e/3:0)	C31 H56 N O7 P	1170.78	14.945	586.396	No results	Invalid mass	No results	108290	99487	168194	113057	84755.2	78603.2	123965	93389.8	107014	85897.1	107316	96837.9	75827	87765.3	73631.1	4.07632e+06	1.5377e+06	3.31232e+06	6.40278e+06	2.54497e+06	1.6256e+06	3.09497e+06	6.27907e+06	2.5879e+06	5.6769e+06	5.97587e+06	3.31152e+06	4.94305e+06	8.33424e+06	3.38633e+06	0.0238396	-5.3905	2.95116e-16	1	1.22909	down
Com_201_pos	(+/-)12(13)-DiHOME	C18 H34 O4	296.235	14.212	297.243	Invalid mass	No results	No match	2.67348e+07	3.33968e+07	3.23597e+07	3.30096e+07	2.0162e+07	1.3064e+08	2.04732e+07	1.63238e+07	2.73584e+07	2.08403e+07	2.52567e+07	1.68073e+07	1.82776e+07	3.74104e+07	2.14864e+07	7.79385e+08	7.9648e+08	7.53454e+08	9.35685e+08	6.22666e+08	1.00799e+09	7.14811e+08	7.75331e+08	5.10453e+08	6.94024e+08	7.98035e+08	1.11019e+09	4.50191e+08	1.21959e+09	7.16871e+08	0.0404317	-4.62837	3.00622e-16	1	1.22102	down
Com_5_neg	L-Anserine	C10 H16 N4 O3	240.122	1.369	239.115	Full match	Full match	Full match	2.32305e+10	2.76541e+10	2.20343e+10	2.48537e+10	2.713e+10	1.56061e+10	2.2156e+10	2.55186e+10	2.54655e+10	2.40282e+10	2.4646e+10	2.12437e+10	2.55982e+10	2.74279e+10	1.93111e+10	3.74886e+07	1.6447e+07	9.29079e+07	1.78981e+07	7.15099e+06	7.81331e+07	3.44842e+07	2.21099e+07	2.57568e+07	1.00451e+07	1.89461e+07	1.15541e+07	9.44856e+06	1.9073e+07	1.54825e+07	853.638	9.73748	3.21797e-16	1	1.24116	up
Com_212_pos	MAG (18:3)	C21 H36 O4	352.262	14.832	353.269	No results	No results	Full match	1.90637e+07	1.22832e+07	9.38463e+06	1.7714e+07	5.76996e+06	4.11129e+07	8.04982e+06	5.27169e+06	8.7634e+06	9.81947e+06	6.44838e+06	1.14742e+07	1.09026e+07	3.00151e+06	5.38844e+06	3.52366e+08	3.15276e+08	4.84595e+08	3.75792e+08	2.41659e+08	3.17163e+08	3.72378e+08	8.03759e+08	1.91781e+08	2.89626e+08	5.06811e+08	1.08137e+09	2.94141e+08	3.88281e+08	2.12788e+08	0.0280112	-5.15785	3.56378e-16	1	1.20392	down
Com_1794_neg	6-Aminonicotinamide	C6 H7 N3 O	137.059	1.338	136.051	No results	No results	Full match	5.36105e+06	7.93719e+06	8.46465e+06	7.80676e+06	6.79034e+06	8.54667e+06	9.20907e+06	9.55898e+06	8.70614e+06	7.54521e+06	8.36117e+06	7.42713e+06	7.18458e+06	6.69139e+06	9.58837e+06	2.18087e+06	1.73244e+06	1.57733e+06	1.29476e+06	1.60372e+06	1.30834e+06	1.59064e+06	1.81631e+06	1.99193e+06	2.63496e+06	1.26049e+06	871861	1.56766e+06	1.27554e+06	1.3733e+06	4.94925	2.30721	4.95298e-16	1	1.21458	up
Com_875_pos	Corticosterone	C21 H30 O4	346.212	14.421	347.22	Invalid mass	No results	No results	1.12671e+06	950365	1.25981e+06	1.24987e+06	980314	1.14604e+06	559145	547393	831882	919530	689052	1.10607e+06	569861	540658	748900	2.17734e+07	1.54404e+07	2.17707e+07	5.09408e+07	3.56458e+07	4.99832e+07	2.31656e+07	1.08202e+08	5.48137e+07	3.75934e+07	3.88781e+07	1.24849e+08	9.54627e+07	5.7654e+07	3.28937e+07	0.017197	-5.8617	6.97518e-16	1	1.21935	down
Com_403_pos	LPE 20:4	C25 H44 N O7 P	501.286	14.664	502.294	No results	Full match	No results	2.72882e+07	3.15278e+07	5.95544e+07	3.75455e+07	1.81753e+07	3.25143e+07	1.51491e+07	2.02593e+07	3.21059e+07	5.38909e+07	3.25824e+07	4.67793e+07	2.28818e+07	2.5966e+07	2.4696e+07	2.26187e+08	3.1444e+08	3.46804e+08	3.807e+08	2.13228e+08	2.57239e+08	3.5024e+08	1.85843e+08	2.28845e+08	3.44635e+08	3.26297e+08	3.10282e+08	3.38553e+08	3.41778e+08	1.88717e+08	0.110459	-3.17841	7.49511e-16	1	1.20821	down
Com_2833_pos	D-2-Aminoadipic acid	C6 H11 N O4	161.069	1.366	162.076	No results	No results	Full match	1.57198e+06	1.80164e+06	1.83046e+06	1.87471e+06	1.83316e+06	1.66754e+06	1.63468e+06	4.15539e+06	1.6693e+06	1.83365e+06	3.49349e+06	1.73151e+06	1.74123e+06	2.59919e+06	1.84472e+06	1.09601e+07	1.04316e+07	1.10865e+07	1.39077e+07	1.21463e+07	7.89317e+06	1.07807e+07	6.86334e+06	7.53913e+06	8.82007e+06	1.86649e+07	1.63637e+07	1.51481e+07	1.32683e+07	9.46482e+06	0.180472	-2.47016	8.94311e-16	1	1.19469	down
Com_14_pos	Creatine	C4 H9 N3 O2	131.07	1.529	132.077	Full match	Full match	Full match	6.09564e+09	5.21779e+09	5.3992e+09	5.40687e+09	4.64122e+09	5.88863e+09	4.67082e+09	4.83652e+09	4.9856e+09	5.09533e+09	5.55857e+09	5.26493e+09	4.72959e+09	5.42793e+09	5.61484e+09	1.10216e+08	1.46448e+08	2.25092e+08	1.71531e+08	5.95559e+07	1.3397e+08	1.33052e+08	5.88415e+07	6.94053e+07	1.07108e+08	2.01937e+08	1.85934e+08	1.6009e+08	1.02318e+08	1.07831e+08	39.9495	5.3201	1.16616e-15	1	1.23921	up
Com_696_neg	LPI 18:2	C27 H49 O12 P	596.297	14.264	595.29	No results	Full match	No results	1.87428e+06	1.75525e+06	1.17722e+06	1.55292e+06	1.89502e+06	1.71345e+06	1.39772e+06	2.4636e+06	1.85092e+06	1.35387e+06	1.53706e+06	1.16426e+06	2.82315e+06	920229	2.01235e+06	1.02875e+07	1.2428e+07	1.29619e+07	2.42698e+07	1.22046e+07	1.22847e+07	1.40304e+07	8.5504e+06	7.63372e+06	1.21305e+07	1.34152e+07	2.90393e+07	2.24062e+07	1.29313e+07	8.7727e+06	0.119483	-3.06512	1.20788e-15	1	1.19747	down
Com_1871_pos	16-Heptadecyne-1,2,4-triol	C17 H32 O3	306.218	14.324	307.225	Invalid mass	No results	No results	2.75309e+06	3.48078e+06	3.45349e+06	3.68903e+06	2.65487e+06	2.68426e+06	2.19577e+06	1.83231e+06	2.56385e+06	2.02349e+06	2.56075e+06	2.33003e+06	1.81222e+06	2.63461e+06	2.34227e+06	1.97418e+07	1.76698e+07	1.52246e+07	1.8398e+07	1.32022e+07	1.64349e+07	1.51689e+07	1.98281e+07	1.7053e+07	1.8469e+07	2.8055e+07	3.10286e+07	3.09229e+07	3.69751e+07	9.84356e+06	0.126652	-2.98106	1.6307e-15	1	1.20741	down
Com_72_pos	Monoolein	C21 H40 O4	356.293	15.37	357.3	Full match	No results	Full match	2.08589e+08	2.67748e+08	2.08366e+08	2.51832e+08	1.65246e+08	2.90163e+08	7.16468e+07	9.62412e+07	2.61885e+08	2.32556e+08	2.40567e+08	2.67394e+08	1.16639e+08	7.6205e+07	1.46075e+08	3.51143e+09	2.17552e+09	2.27387e+09	2.47645e+09	2.92147e+09	2.98761e+09	3.61744e+09	4.88059e+09	1.96286e+09	2.40632e+09	2.77974e+09	3.03695e+09	1.40663e+09	2.51296e+09	2.17878e+09	0.0705385	-3.82544	1.74764e-15	1	1.20674	down
Com_4658_pos	LPE 20:2	C25 H48 N O7 P	505.318	15.176	506.325	No results	Full match	No results	86722.5	94505.4	92553.2	99468.3	95620.8	80278.7	75615.8	81223.1	102643	75983.2	90695.6	90341.9	85218.1	88317.5	101099	3.6846e+06	6.49937e+06	3.39569e+06	2.74238e+06	1.98061e+06	1.86171e+06	2.59926e+06	1.9458e+06	3.49824e+06	2.95165e+06	1.89195e+06	6.42212e+06	3.46118e+06	2.43106e+06	1.7132e+06	0.028469	-5.13447	1.79897e-15	1	1.2367	down
Com_135_pos	N-Tetradecanamide	C14 H29 N O	227.225	14.671	228.232	No results	No results	Full match	1.6756e+08	1.90981e+08	2.79422e+08	1.987e+08	1.53081e+08	2.12406e+08	2.51093e+08	2.08127e+08	2.0104e+08	2.42797e+08	1.56837e+08	1.40225e+08	1.58189e+08	2.10624e+08	1.23317e+08	1.51377e+09	1.24877e+09	1.11231e+09	1.20335e+09	1.08492e+09	6.21961e+08	1.48794e+09	1.0748e+09	1.80714e+09	1.43637e+09	1.5307e+09	6.38409e+08	1.1745e+09	8.14635e+08	1.9172e+09	0.155056	-2.68914	2.05651e-15	1	1.20074	down
Com_732_neg	6-Phosphogluconic acid	C6 H13 O10 P	276.024	1.164	275.017	No results	Full match	Full match	2.31443e+07	1.92273e+07	2.39576e+07	2.33427e+07	3.25104e+07	3.37723e+07	1.73994e+07	2.07815e+07	2.26605e+07	2.23093e+07	2.23153e+07	1.83575e+07	2.93769e+07	2.82309e+07	1.16834e+07	212651	189648	151881	153295	154870	128748	411343	149411	147614	198242	479728	188872	1.45454e+06	115570	434299	76.3709	6.25495	2.33658e-15	1	1.22555	up
Com_4048_pos	LPE 16:1	C21 H42 N O7 P	451.27	14.637	452.278	No results	Full match	No results	130781	414537	384394	617016	298128	434329	247391	339899	522409	298948	402188	150867	253964	278336	199890	6.08578e+06	3.26222e+06	3.631e+06	5.55524e+06	5.02114e+06	5.00498e+06	6.27021e+06	3.03549e+06	2.33252e+06	2.39975e+06	2.3437e+06	8.66284e+06	1.7707e+06	5.37884e+06	3.34566e+06	0.077583	-3.68812	2.37584e-15	1	1.18802	down
Com_1933_neg	(2R)-2,3-Dihydroxypropanoic acid	C3 H6 O4	106.026	1.231	105.019	Full match	Full match	Full match	5.55535e+06	3.47284e+06	6.04267e+06	5.40573e+06	3.54957e+06	7.53937e+06	2.78992e+06	2.19326e+06	3.95434e+06	7.10377e+06	4.3042e+06	7.34719e+06	3.14194e+06	2.8536e+06	2.45691e+06	686360	519324	566739	507996	229137	198755	247981	409603	289859	444704	706392	334658	635272	457520	374597	10.2454	3.3569	2.5145e-15	1	1.18798	up
Com_427_neg	Methylmalonic acid	C4 H6 O4	118.027	1.208	117.02	Full match	Full match	Full match	4.69391e+07	5.89415e+07	7.16185e+07	5.61253e+07	6.03561e+07	7.9368e+07	5.64362e+07	5.88853e+07	6.15953e+07	5.84736e+07	7.60151e+07	7.22839e+07	2.73537e+07	4.84892e+07	4.07161e+07	5.76342e+06	1.10438e+07	1.30903e+07	5.75036e+06	4.44105e+06	6.25415e+06	3.89142e+06	3.96117e+06	2.76584e+06	6.61259e+06	6.41329e+06	4.525e+06	6.43462e+06	2.9525e+06	4.34735e+06	9.89947	3.30735	2.55589e-15	1	1.20339	up
Com_1860_pos	N-Acetylalanine	C5 H9 N O3	131.059	1.269	132.066	No results	Full match	Full match	3.84963e+06	3.88737e+06	4.99177e+06	3.19084e+06	2.84967e+06	2.43813e+06	3.21731e+06	2.12387e+06	4.29303e+06	3.11279e+06	3.02232e+06	3.06141e+06	5.05089e+06	6.25778e+06	4.53912e+06	2.66403e+07	2.59213e+07	2.88428e+07	2.13099e+07	1.01456e+07	2.19807e+07	1.75975e+07	1.34448e+07	2.24818e+07	1.75212e+07	3.72136e+07	3.2581e+07	2.30418e+07	2.5507e+07	1.88975e+07	0.162873	-2.61818	2.66591e-15	1	1.18936	down
Com_774_pos	D-Galactosamine	C6 H14 Cl N O5	215.056	1.255	216.064	No results	No results	Full match	1.18411e+07	1.28188e+07	1.26385e+07	1.3024e+07	1.38543e+07	1.18534e+07	1.21029e+07	1.01444e+07	1.32231e+07	1.22637e+07	1.46496e+07	1.32253e+07	1.44402e+07	1.27128e+07	1.2527e+07	1.15093e+08	1.60238e+08	1.32459e+08	1.28926e+08	9.34206e+07	7.21588e+07	9.8234e+07	5.61381e+07	9.89283e+07	1.12418e+08	1.27868e+08	1.1736e+08	1.54642e+08	1.17047e+08	6.8339e+07	0.115722	-3.11127	5.84992e-15	1	1.22998	down
Com_2328_pos	1-Methyluric acid	C6 H6 N4 O3	182.043	1.103	183.05	No results	No results	Full match	6.42183e+06	7.24702e+06	5.97131e+06	3.68117e+06	6.091e+06	5.34345e+06	2.64243e+06	4.45081e+06	5.16076e+06	3.69174e+06	5.35839e+06	6.37444e+06	3.55367e+06	5.54009e+06	5.28163e+06	1.66858e+06	1.10214e+06	1.41325e+06	1.22066e+06	900503	1.09097e+06	1.22109e+06	786914	1.11647e+06	1.27812e+06	1.27999e+06	1.34005e+06	1.4969e+06	1.11445e+06	973209	4.26643	2.09303	6.15603e-15	1	1.19377	up
Com_652_neg	Nonadecanoic acid	C19 H38 O2	298.287	15.688	297.28	No results	No results	Full match	1.32456e+06	1.65745e+06	1.63164e+06	2.01772e+06	1.3561e+06	1.41858e+06	1.28575e+06	1.56453e+06	1.51502e+06	1.22694e+06	1.68803e+06	1.1577e+06	1.32234e+06	1.46078e+06	2.03517e+06	1.11233e+07	2.3742e+07	1.91329e+07	2.61354e+07	1.1353e+07	1.44931e+07	1.57102e+07	1.17639e+07	9.90147e+06	1.81107e+07	2.77815e+07	3.23918e+07	3.35569e+07	2.36129e+07	1.69386e+07	0.0766272	-3.706	6.25108e-15	1	1.22042	down
Com_181_pos	Phosphocholine	C5 H14 N O4 P	183.066	1.262	184.074	No results	Full match	No results	3.04224e+07	7.05497e+07	3.8101e+07	5.56041e+07	7.6552e+07	7.11158e+07	4.75466e+07	1.38059e+08	3.38393e+07	7.55674e+07	2.965e+07	3.63777e+07	7.65771e+07	4.17576e+07	1.01454e+08	5.44361e+08	4.45099e+08	5.66896e+08	5.66064e+08	4.22756e+08	7.35993e+08	5.6622e+08	3.03665e+08	4.31304e+08	5.7919e+08	1.40788e+09	6.98785e+08	7.92817e+08	8.42393e+08	7.96756e+08	0.0951708	-3.39334	6.77285e-15	1	1.18971	down
Com_298_neg	Uridine monophosphate (UMP)	C9 H13 N2 O9 P	324.036	1.356	323.028	Full match	Full match	Full match	1.20155e+08	1.20415e+08	1.04648e+08	1.27957e+08	1.25622e+08	9.68407e+07	1.05315e+08	1.27447e+08	1.15969e+08	1.05538e+08	1.03959e+08	9.69966e+07	8.7157e+07	7.54766e+07	1.17617e+08	8.37737e+06	1.22903e+07	7.35656e+06	1.66104e+07	2.1225e+07	1.39912e+07	1.20444e+07	7.82599e+06	1.54155e+07	2.42044e+07	1.57738e+07	1.14732e+07	1.55294e+07	9.66133e+06	1.44758e+07	7.90825	2.98336	7.1449e-15	1	1.21908	up
Com_4172_neg	Thymidine	C10 H14 N2 O5	242.09	5.807	241.083	No results	No results	Full match	1.03387e+06	619749	1.06006e+06	1.28681e+06	851047	842967	746324	1.00909e+06	914397	838384	1.12622e+06	1.01158e+06	1.01367e+06	1.03995e+06	749464	197532	159092	153472	141348	137662	114390	106090	117036	175010	201842	395680	151858	220147	165465	131549	5.50726	2.46133	8.65814e-15	1	1.20312	up
Com_1530_pos	O-Phosphocolamine	C2 H8 N O4 P	141.019	1.255	142.027	No results	Full match	Full match	3.34263e+06	3.64861e+06	3.54761e+06	3.62241e+06	3.90037e+06	3.30397e+06	3.39885e+06	2.90697e+06	3.69048e+06	3.51505e+06	4.13668e+06	3.73441e+06	4.06009e+06	3.56928e+06	3.51015e+06	3.79581e+07	1.69243e+07	2.83275e+07	2.79916e+07	2.98334e+07	3.39442e+07	2.69489e+07	2.13761e+07	1.95498e+07	3.02751e+07	5.41139e+07	2.44717e+07	2.12604e+07	3.55989e+07	3.55226e+07	0.121342	-3.04285	1.02014e-14	1	1.22996	down
Com_3769_pos	11-Deoxy prostaglandin F1α	C20 H36 O4	362.244	14.791	363.251	Invalid mass	No results	No results	746722	753858	750775	873304	573714	493299	422625	382993	517518	413632	413238	567247	305329	310654	388251	4.75785e+06	4.01781e+06	4.5864e+06	3.10981e+06	6.83785e+06	1.47053e+06	4.7962e+06	4.61137e+06	4.10513e+06	5.03374e+06	1.06482e+07	8.69924e+06	5.4225e+06	5.41333e+06	4.42263e+06	0.101538	-3.2999	1.03117e-14	1	1.18818	down
Com_26_pos	2-methyl-5-pyridin-2-yl-7-(trifluoromethyl)pyrazolo[1,5-a]pyrimidine	C13 H9 F3 N4	120.061	1.239	279.086	Invalid mass	No results	No results	2.57777e+09	2.52597e+09	2.1547e+09	2.62844e+09	2.35837e+09	1.78998e+09	2.15572e+09	2.06505e+09	2.47323e+09	2.03347e+09	2.47001e+09	2.76498e+09	2.59848e+09	2.62161e+09	1.96148e+09	1.0398e+08	8.00699e+07	7.4957e+07	1.15546e+08	3.97819e+07	3.54705e+07	4.76762e+07	3.58137e+07	4.62569e+07	5.28689e+07	1.30296e+08	7.07483e+07	1.00317e+08	3.5799e+07	2.51005e+07	35.3674	5.14435	1.08254e-14	1	1.23095	up
Com_143_neg	LPC 16:0	C24 H50 N O7 P	555.354	15.067	554.347	No results	Invalid mass	No results	2.52626e+08	1.98208e+08	3.04861e+08	2.53583e+08	1.82823e+08	1.99474e+08	1.30959e+08	2.49242e+08	2.1701e+08	3.35125e+08	1.91606e+08	2.18391e+08	1.90674e+08	1.66507e+08	2.60836e+08	4.31272e+07	4.42815e+07	4.70631e+07	3.57191e+07	3.66878e+07	4.64883e+07	4.73401e+07	2.70123e+07	5.99596e+07	9.11691e+07	5.80495e+07	6.9586e+07	5.96769e+07	5.74774e+07	4.80514e+07	4.34362	2.1189	1.12343e-14	1	1.18448	up
Com_97_neg	Docosahexaenoic acid	C22 H32 O2	328.24	14.67	327.233	Full match	Full match	No results	1.05007e+08	7.17944e+07	7.10485e+07	9.94928e+07	7.32403e+07	4.88319e+07	5.31742e+07	6.22719e+07	8.10403e+07	9.13637e+07	6.83075e+07	6.66623e+07	5.14982e+07	4.51854e+07	1.10878e+08	2.76142e+08	5.86848e+08	3.67055e+08	3.68258e+08	3.66152e+08	4.81782e+08	4.41547e+08	2.31825e+08	4.30504e+08	3.00944e+08	3.23922e+08	2.09878e+08	2.42991e+08	2.63889e+08	2.60078e+08	0.213477	-2.22784	1.37998e-14	1	1.17926	down
Com_1486_neg	LPS 20:4	C26 H44 N O9 P	545.276	14.276	544.269	No results	Full match	No results	1.78104e+06	1.19101e+06	1.10342e+06	2.24828e+06	1.09714e+06	2.26757e+06	1.40693e+06	1.83657e+06	3.05601e+06	1.83418e+06	1.52958e+06	1.32649e+06	2.06018e+06	1.7463e+06	1.95436e+06	6.91361e+06	1.0267e+07	5.76036e+06	9.76326e+06	6.76984e+06	7.69688e+06	8.93947e+06	5.41262e+06	9.99246e+06	1.09579e+07	8.21663e+06	9.17524e+06	1.25205e+07	1.30397e+07	4.58395e+06	0.203363	-2.29787	1.47494e-14	1	1.17852	down
Com_450_neg	FAHFA (18:2/20:4)	C38 H62 O4	582.463	14.795	581.456	No results	Full match	No results	1.08393e+06	936250	1.21186e+06	1.98659e+06	351606	1.28608e+06	318062	725205	1.57146e+06	1.70866e+06	1.02306e+06	1.04465e+06	537076	441713	1.25502e+06	4.45167e+07	3.68814e+07	3.82498e+07	4.37512e+07	4.1051e+07	4.72434e+07	4.22206e+07	5.50027e+07	4.15403e+07	3.36593e+07	4.37253e+07	5.6502e+07	4.04444e+07	5.00662e+07	3.0394e+07	0.0239927	-5.38126	1.57584e-14	1	1.22724	down
Com_944_neg	cis-Aconitic acid	C6 H6 O6	174.016	1.263	173.009	No results	No results	Full match	2.97769e+06	3.03671e+06	1.22407e+06	2.72005e+06	2.48664e+06	1.20979e+06	1.6206e+06	3.16716e+06	1.93317e+06	2.4385e+06	1.38435e+06	1.45351e+06	2.64829e+06	2.38645e+06	3.42566e+06	1.6677e+07	1.05246e+07	7.44117e+06	1.37917e+07	1.36308e+07	1.00147e+07	1.35201e+07	1.23447e+07	1.24461e+07	2.59238e+07	2.49389e+07	9.74169e+06	1.54824e+07	1.16561e+07	1.73937e+07	0.158275	-2.65949	1.67321e-14	1	1.17936	down
Com_437_neg	LPS 18:1	C24 H46 N O9 P	523.291	14.585	522.284	No results	Full match	No results	2.16312e+06	7.08348e+06	6.87917e+06	1.88233e+06	2.11335e+06	7.09083e+06	1.87591e+06	6.2872e+06	4.2843e+06	3.43254e+06	2.79106e+06	2.77171e+06	2.79565e+06	4.66665e+06	4.03431e+06	3.75497e+07	9.06216e+07	4.27852e+07	6.44075e+07	3.84443e+07	4.86836e+07	4.89106e+07	3.74357e+07	5.00338e+07	3.47769e+07	2.97273e+07	4.36453e+07	4.96351e+07	3.88536e+07	2.82923e+07	0.0879664	-3.5069	1.77209e-14	1	1.19725	down
Com_549_pos	1,2-dihydroxyheptadec-16-yn-4-yl acetate	C19 H34 O4	348.228	14.636	349.235	Invalid mass	No results	No results	2.66937e+06	3.32587e+06	3.51793e+06	3.47863e+06	2.29071e+06	4.75897e+06	2.02153e+06	1.9549e+06	2.64457e+06	1.99305e+06	3.99391e+06	1.9603e+06	2.59729e+06	2.15317e+06	2.35379e+06	6.00829e+07	5.21833e+07	7.03128e+07	9.30172e+07	1.10398e+08	1.86181e+07	7.99487e+07	2.29972e+08	8.38078e+07	9.76436e+07	1.00977e+08	2.65483e+08	1.12284e+08	1.53008e+08	1.12331e+08	0.0254343	-5.29708	1.8581e-14	1	1.21222	down
Com_3_pos	L-Anserine (beta-alanyl-N-methylhistidine) (nitrate salt)	C10 H16 N4 O3	240.122	1.28	241.13	No results	Full match	Full match	2.47702e+10	2.77502e+10	2.51226e+10	2.776e+10	2.6518e+10	2.21485e+10	2.21882e+10	2.06927e+10	2.81256e+10	2.39592e+10	2.74847e+10	2.85564e+10	2.83046e+10	2.71767e+10	2.06644e+10	1.14881e+08	8.50379e+07	4.0647e+08	6.93551e+07	2.67567e+07	2.95116e+08	9.00672e+07	3.78821e+07	5.6713e+07	3.13659e+07	1.08084e+08	9.96478e+07	3.64657e+07	9.30357e+07	7.94136e+07	233.836	7.86936	2.30616e-14	1	1.23377	up
Com_398_neg	L-Glutamic acid monosodium salt	C5 H8 N Na O4	169.035	1.241	168.028	No results	No results	Full match	1.42038e+07	1.53033e+07	9.98441e+06	1.29388e+07	1.33276e+07	1.70908e+07	1.26706e+07	1.20796e+07	1.69594e+07	9.71036e+06	1.25588e+07	1.21213e+07	1.21812e+07	8.17511e+06	1.20106e+07	5.80317e+07	6.78417e+07	4.84267e+07	5.6331e+07	3.25536e+07	4.12455e+07	4.45251e+07	3.50848e+07	5.08421e+07	6.55629e+07	7.03575e+07	6.93643e+07	1.05293e+08	6.30123e+07	5.00913e+07	0.222832	-2.16597	2.65821e-14	1	1.19016	down
Com_3674_pos	3-hydroxy-1,5-diphenylpentan-1-one	C17 H18 O2	294.122	7.432	295.129	Invalid mass	No results	No match	2.75906e+06	1.67338e+06	1.7468e+06	1.99339e+06	1.49951e+06	1.45208e+06	1.22199e+06	2.57095e+06	2.14942e+06	1.62507e+06	2.27883e+06	1.30004e+06	1.57131e+06	948321	2.17571e+06	574884	446217	520932	323241	328308	415338	412943	333099	351106	427217	720284	336693	441229	357460	458818	4.1822	2.06426	2.67245e-14	1	1.18055	up
Com_592_pos	ADP-ribose	C15 H23 N5 O14 P2	559.072	1.656	560.08	No results	No results	Full match	6.22445e+07	5.04487e+07	5.20711e+07	5.12858e+07	6.77264e+07	5.44756e+07	3.73686e+07	3.30833e+07	4.87802e+07	4.38736e+07	2.15383e+07	4.52196e+07	2.90998e+07	7.1033e+06	5.66861e+06	2.2644e+06	1.13069e+06	866673	757740	765118	1.36445e+06	913425	533320	615688	613184	2.00032e+06	575159	626184	583716	583297	42.977	5.42549	2.71062e-14	1	1.19326	up
Com_4737_pos	Hydrocortisone	C21 H30 O5	362.208	14.26	363.215	No results	No results	Full match	417865	300871	318541	208473	290099	206931	184598	262179	134667	169554	163634	64667.7	177046	67522.5	146917	4.71085e+06	2.37996e+06	2.92344e+06	1.64604e+06	4.93939e+06	3.37734e+06	2.46764e+06	4.22926e+06	3.18641e+06	2.09073e+06	2.59365e+06	1.6824e+06	842254	1.95421e+06	6.31488e+06	0.0686738	-3.8641	2.94421e-14	1	1.1747	down
Com_67_neg	3-O-Feruloylquinic acid	C17 H20 O9	368.11	1.479	367.102	No results	No results	Full match	5.66115e+08	7.83809e+08	5.15992e+08	8.02355e+08	8.3587e+08	5.90835e+08	6.81585e+08	7.18361e+08	5.93912e+08	6.45051e+08	5.41987e+08	7.17978e+08	4.91892e+08	7.60236e+08	6.5159e+08	601199	314048	3.39634e+06	219952	342646	3.02147e+06	543870	313670	1.01793e+06	235937	630141	143112	247119	155253	151084	873.281	9.7703	2.96271e-14	1	1.23263	up
Com_89_neg	all-cis-4,7,10,13,16-Docosapentaenoic acid	C22 H34 O2	330.256	14.874	329.249	Full match	No results	Full match	6.69743e+07	5.70023e+07	2.83417e+07	6.33625e+07	3.89335e+07	2.50835e+07	3.09281e+07	3.86155e+07	6.32251e+07	5.52058e+07	4.70729e+07	3.51431e+07	2.89588e+07	2.01042e+07	7.29098e+07	2.39545e+08	6.22406e+08	2.63338e+08	4.49829e+08	2.53136e+08	5.25046e+08	4.94155e+08	3.11233e+08	6.90226e+08	3.20711e+08	2.51341e+08	2.27437e+08	2.24345e+08	2.49028e+08	2.25209e+08	0.125652	-2.99249	3.04024e-14	1	1.17457	down
Com_3156_neg	N-Carbamyl-L-glutamicacid	C6 H10 N2 O5	190.059	1.21	189.052	No results	No results	Full match	1.70221e+06	2.14209e+06	1.7826e+06	2.0791e+06	2.3161e+06	2.03065e+06	1.53257e+06	2.06307e+06	2.01271e+06	1.99191e+06	2.07401e+06	1.31438e+06	1.87425e+06	3.36351e+06	1.8746e+06	493625	400251	554619	435676	479508	370325	401561	398209	526426	582085	1.01646e+06	519626	618631	453536	817897	3.73725	1.90198	3.0887e-14	1	1.18271	up
Com_1332_pos	PC (20:4e/2:0)	C30 H54 N O7 P	571.364	15.083	572.372	No results	Full match	No results	5.85101e+06	6.52578e+06	7.64595e+06	6.42886e+06	3.82395e+06	9.03694e+06	3.15772e+06	3.98858e+06	7.24822e+06	7.39531e+06	7.05699e+06	6.37204e+06	5.25712e+06	6.76797e+06	5.0859e+06	4.25386e+07	7.41941e+07	2.88684e+07	5.06513e+07	2.39815e+07	4.99742e+07	4.40813e+07	1.86506e+07	3.15166e+07	3.76284e+07	3.31074e+07	5.0277e+07	4.00333e+07	2.72219e+07	2.07641e+07	0.159798	-2.64568	3.51766e-14	1	1.18014	down
Com_227_pos	PC (16:0e/2:0)	C26 H54 N O7 P	523.365	15.556	524.372	No results	Full match	Full match	4.84953e+07	3.85037e+07	5.86266e+07	5.96148e+07	4.05819e+07	5.12986e+07	2.9165e+07	2.76622e+07	5.30541e+07	5.01872e+07	4.9069e+07	5.12958e+07	3.86969e+07	3.13286e+07	7.00566e+07	3.48634e+08	6.74913e+08	5.79271e+08	6.64955e+08	3.01422e+08	5.82732e+08	4.40955e+08	1.77578e+08	3.17072e+08	4.73147e+08	8.6864e+08	9.79521e+08	4.71023e+08	4.18951e+08	2.50244e+08	0.0924137	-3.43575	3.79608e-14	1	1.19486	down
Com_1764_neg	Octadeca-11E,13E,15Z-trienoic acid	C18 H30 O2	278.225	15.297	277.217	No results	No results	Full match	500695	428345	347927	533107	438261	429723	283513	457221	429894	421008	469137	535247	331551	364761	399742	4.24013e+06	3.67369e+06	1.39941e+06	4.50995e+06	3.80316e+06	4.46686e+06	1.03882e+07	6.05581e+06	4.52261e+06	3.51319e+06	3.91782e+06	6.56845e+06	4.86761e+06	4.56982e+06	3.55791e+06	0.0909309	-3.45909	4.94834e-14	1	1.21149	down
Com_225_pos	Nicotinamide adenine dinucleotide (NAD+)	C21 H27 N7 O14 P2	663.11	1.399	664.118	Full match	Full match	Full match	2.07861e+08	1.46355e+08	1.9783e+08	2.36398e+08	2.39371e+08	1.86123e+08	2.00045e+08	2.28515e+08	1.84971e+08	1.79154e+08	1.43959e+08	3.29867e+08	2.67472e+08	2.97094e+08	2.58737e+08	8.85695e+06	6.04288e+06	5.54799e+06	1.52476e+07	1.74215e+07	5.35794e+06	2.76207e+07	9.80266e+06	4.66331e+06	1.26908e+07	3.95326e+06	1.28475e+07	1.53269e+07	7.24296e+06	5.51297e+06	20.8919	4.38487	4.98821e-14	1	1.21267	up
Com_741_pos	N-Acetyl-L-carnosine	C11 H16 N4 O4	268.117	1.398	269.125	Full match	No results	No results	1.90537e+07	2.84793e+07	3.52613e+07	1.91065e+07	1.9351e+07	4.42169e+07	2.06219e+07	4.69115e+07	2.90545e+07	1.95154e+07	2.2824e+07	1.69479e+07	3.48707e+07	1.54169e+07	5.49087e+07	8.68802e+06	5.24462e+06	5.02707e+06	4.66681e+06	3.21323e+06	3.95275e+06	3.38161e+06	3.48879e+06	2.93171e+06	3.12503e+06	3.78406e+06	1.93226e+06	5.24087e+06	2.20244e+06	2.71285e+06	7.15766	2.83949	6.59526e-14	1	1.16992	up
Com_1053_pos	Vitamin A	C20 H30 O	286.23	15.288	287.237	No results	No results	Full match	1.42234e+06	1.82279e+06	1.86776e+06	2.17712e+06	2.57573e+06	275068	1.76631e+06	1.58337e+06	1.94433e+06	1.54561e+06	3.59668e+06	2.04427e+06	1.93353e+06	242176	2.18822e+06	9.88073e+07	8.76276e+07	1.03916e+08	6.30961e+07	7.11073e+07	8.5775e+07	8.21319e+07	5.57606e+07	9.0593e+07	5.8622e+07	5.38748e+07	5.12322e+07	2.46696e+07	7.13321e+07	3.98621e+07	0.0259872	-5.26605	7.79e-14	1	1.19949	down
Com_98_pos	Prolylleucine	C11 H20 N2 O3	228.148	1.393	229.155	Full match	No results	Full match	5.90243e+08	3.24904e+08	2.65772e+08	4.19851e+08	5.32063e+08	4.44285e+08	3.74545e+08	3.54381e+08	2.60727e+08	2.78556e+08	9.5111e+08	2.66045e+08	2.59871e+08	2.70674e+08	5.91216e+08	2.27474e+07	9.16514e+06	3.64168e+07	1.86316e+07	2.90487e+06	1.27168e+07	1.6114e+07	9.54615e+06	6.94995e+06	5.82131e+06	3.36846e+07	3.05845e+07	9.83001e+06	1.30075e+07	1.66617e+07	25.2643	4.65903	9.55486e-14	1	1.19235	up
Com_3644_pos	5-fluoro AB-PINACA N-(4-hydroxypentyl) metabolite	C18 H25 F N4 O3	386.176	15.515	387.183	Invalid mass	No results	No results	847793	649816	427433	806127	683438	294827	478677	592333	1.11607e+06	771926	803928	518882	546305	356984	1.13813e+06	1.02364e+07	1.28458e+07	7.18668e+06	8.03619e+06	3.83041e+06	5.00188e+06	9.47175e+06	5.06049e+06	9.59206e+06	5.63536e+06	5.609e+06	5.06552e+06	2.09231e+06	3.07359e+06	4.58457e+06	0.103087	-3.27806	1.02098e-13	1	1.17178	down
Com_428_pos	D-Fructose 6-phosphate	C6 H13 O9 P	260.03	1.512	261.037	No results	No results	Full match	5.72385e+07	6.16063e+07	4.85885e+07	8.99777e+07	9.16407e+07	1.1355e+08	5.34613e+07	3.64402e+07	8.58185e+07	7.65933e+07	9.1336e+07	3.94397e+07	8.56365e+07	6.97511e+07	3.5392e+07	1.62267e+07	1.22935e+07	1.02111e+07	1.18486e+07	1.05649e+07	1.8062e+07	1.32539e+07	7.19428e+06	7.64729e+06	1.01234e+07	1.29598e+07	1.59849e+07	1.32983e+07	1.1261e+07	1.15811e+07	5.67895	2.50562	1.02677e-13	1	1.17993	up
Com_3148_pos	PC (16:0e/4:0)	C28 H58 N O7 P	551.396	16.084	552.403	No results	Full match	Full match	85221.6	98440.7	91161.4	112297	110887	110672	89514	67464.8	82736.7	66071.7	82968.6	80531.7	76348.7	108159	110027	2.93161e+06	1.70393e+07	4.63152e+06	6.30275e+06	4.31964e+06	9.06798e+06	7.09754e+06	2.1605e+06	8.695e+06	5.20735e+06	1.10693e+07	3.43881e+06	3.57243e+06	1.74346e+06	2.2935e+06	0.0153231	-6.02815	1.03778e-13	1	1.22178	down
Com_65_neg	Adrenic acid	C22 H36 O2	332.271	15.143	331.264	Full match	Full match	No results	6.87353e+07	7.75024e+07	5.19105e+07	1.04694e+08	5.30754e+07	3.77017e+07	4.10423e+07	5.13547e+07	9.41005e+07	6.95991e+07	6.11477e+07	4.09756e+07	4.2285e+07	3.06788e+07	1.17513e+08	3.86114e+08	9.42066e+08	4.15519e+08	3.88777e+08	3.0956e+08	3.88547e+08	4.05569e+08	3.49505e+08	5.70225e+08	2.9309e+08	4.1869e+08	2.44215e+08	2.55757e+08	2.6556e+08	2.76746e+08	0.159446	-2.64886	1.0474e-13	1	1.16853	down
Com_2323_neg	2-Hydroxy-2-methylbutanoic acid	C5 H10 O3	118.063	1.88	117.056	No results	No results	Full match	4.87263e+06	4.27846e+06	3.93006e+06	3.94029e+06	5.41517e+06	4.32991e+06	5.2507e+06	2.71382e+06	3.19742e+06	3.88376e+06	1.76672e+06	3.45178e+06	4.33239e+06	4.60851e+06	1.90107e+06	996443	846443	648526	620523	725129	585950	755630	877599	929452	1.15259e+06	1.12449e+06	549261	933423	724595	677251	4.76424	2.25225	1.07974e-13	1	1.17921	up
Com_2875_neg	(±)9-HpODE	C18 H32 O4	294.22	14.45	293.212	Invalid mass	No results	No match	533075	818594	596244	1.0154e+06	530611	839082	681222	689712	521199	396166	626945	628082	478061	651137	626942	2.31354e+06	1.71362e+06	2.29669e+06	2.72646e+06	2.10509e+06	2.19183e+06	1.4612e+06	2.63103e+06	1.93217e+06	2.13991e+06	1.43165e+06	2.71074e+06	2.39675e+06	3.41097e+06	1.38827e+06	0.293227	-1.76991	1.13109e-13	1	1.16717	down
Com_2045_pos	PC (5:0/16:4)	C29 H50 N O8 P	571.328	14.782	572.336	No results	Full match	No results	8.01727e+06	8.50336e+06	8.42414e+06	5.97874e+06	3.949e+06	7.98693e+06	4.95477e+06	2.83386e+06	5.25689e+06	4.75436e+06	7.09858e+06	8.58203e+06	3.60387e+06	6.61236e+06	3.99379e+06	1.77947e+06	959560	1.33051e+06	1.3361e+06	1.08046e+06	2.14625e+06	927373	1.01199e+06	1.36178e+06	906508	1.09107e+06	749611	915031	722566	1.06272e+06	5.20971	2.3812	1.27182e-13	1	1.17026	up
Com_240_neg	5-oxoproline	C5 H7 N O3	129.043	1.712	128.035	No results	No results	Full match	4.85797e+07	6.06913e+07	3.54942e+07	7.66817e+07	1.31957e+08	2.97737e+07	6.33133e+07	1.05531e+08	5.86062e+07	4.25526e+07	6.6701e+07	3.97798e+07	1.63596e+08	7.3563e+07	5.64899e+07	1.18003e+07	9.66527e+06	8.15654e+06	6.07782e+06	6.89111e+06	6.31077e+06	6.82769e+06	6.89368e+06	7.99263e+06	8.82767e+06	5.60001e+06	4.14492e+06	6.6667e+06	4.99624e+06	5.30749e+06	9.92203	3.31064	1.48134e-13	1	1.18916	up
Com_3589_pos	1-adamantyl(piperidino)methanone	C16 H25 N O	247.194	13.876	248.201	Full match	No results	No results	425252	989254	1.19096e+06	779596	455628	708057	1.0934e+06	1.00713e+06	541622	986655	387442	629020	559066	757098	311261	7.10229e+06	4.34561e+06	6.41154e+06	6.36662e+06	5.50389e+06	3.45279e+06	7.37205e+06	6.38031e+06	8.94153e+06	5.78677e+06	7.65291e+06	1.58819e+06	4.80819e+06	4.47011e+06	1.14199e+07	0.118134	-3.0815	1.50636e-13	1	1.1658	down
Com_600_pos	2-(14,15-Epoxyeicosatrienoyl) glycerol	C23 H38 O5	394.269	14.193	395.277	Invalid mass	No results	No results	7.89529e+06	8.58203e+06	6.71986e+06	1.24182e+07	9.19598e+06	1.15375e+07	7.51572e+06	4.11762e+06	5.94476e+06	4.326e+06	7.29593e+06	8.32494e+06	4.97229e+06	7.7887e+06	5.07262e+06	3.37783e+07	4.59871e+07	7.36369e+07	1.51296e+08	1.46593e+08	1.46305e+08	4.71604e+07	2.53281e+08	8.68775e+07	5.91476e+07	7.51279e+07	1.51141e+08	1.0861e+08	1.34552e+08	8.99239e+07	0.0696683	-3.84335	1.60515e-13	1	1.18627	down
Com_559_neg	FAHFA (18:1/20:3)	C38 H66 O4	586.494	15.119	585.487	No results	Full match	No results	340310	379979	354096	1.42057e+06	453552	1.68277e+06	455526	255823	1.1315e+06	368163	408642	336931	257190	154285	1.26451e+06	4.73469e+07	5.66662e+07	3.90574e+07	4.24887e+07	3.79224e+07	3.03856e+07	4.10933e+07	3.58492e+07	3.93467e+07	3.50635e+07	4.89539e+07	3.89348e+07	3.83205e+07	3.22676e+07	3.94621e+07	0.0153589	-6.02478	1.61876e-13	1	1.22376	down
Com_1261_pos	N'2-benzylidene-5-hex-1-ynylfuran-2-carbohydrazide	C18 H18 N2 O2	147.067	1.956	148.074	Invalid mass	No results	No results	6.71298e+06	1.46749e+07	1.25323e+07	8.84455e+06	7.42583e+06	2.06808e+07	5.79541e+06	6.27038e+06	1.89717e+07	1.05286e+07	6.99524e+06	4.859e+06	7.21392e+06	2.13669e+07	4.94965e+06	809937	861432	1.00762e+06	790144	528395	642786	759657	512370	561097	681388	644440	741629	576251	494961	534259	15.5545	3.95926	1.70764e-13	1	1.20632	up
Com_17_pos	Hypoxanthine	C5 H4 N4 O	136.039	3.585	137.046	Full match	Full match	Full match	3.79088e+09	2.97671e+09	3.72734e+09	4.80173e+09	1.96817e+09	5.75977e+09	2.49077e+09	3.87542e+09	3.63357e+09	3.53061e+09	4.57305e+09	5.16484e+09	2.82541e+09	2.79167e+09	3.12703e+09	1.27517e+09	7.32256e+08	7.59374e+08	9.0339e+08	3.64544e+08	5.60493e+08	5.31953e+08	3.77517e+08	4.27915e+08	4.80551e+08	1.11648e+09	7.71209e+08	8.91103e+08	5.08425e+08	5.96398e+08	5.34507	2.41821	1.72371e-13	1	1.17078	up
Com_773_pos	(6E)-7-(2H-1,3-benzodioxol-5-yl)-1-(piperidin-1-yl)hept-6-en-1-one	C19 H25 N O3	337.159	15.468	338.167	Invalid mass	No results	No results	4.84733e+06	5.03697e+06	5.1969e+06	6.0836e+06	4.51729e+06	4.80746e+06	3.89671e+06	3.38264e+06	6.44862e+06	5.80545e+06	6.31544e+06	5.84539e+06	4.14378e+06	3.21976e+06	5.7416e+06	3.42789e+07	3.05759e+07	3.6846e+07	2.85475e+07	2.86958e+07	3.23325e+07	3.94859e+07	3.06776e+07	3.6348e+07	4.21615e+07	3.61967e+07	1.57088e+08	6.24837e+07	5.16747e+07	6.02218e+07	0.106398	-3.23245	1.82351e-13	1	1.19625	down
Com_1754_pos	PC (18:5e/4:0)	C30 H52 N O7 P	569.349	14.804	570.356	No results	Full match	No results	2.62874e+06	2.99468e+06	2.70409e+06	3.1171e+06	2.03623e+06	5.56096e+06	1.33618e+06	1.61424e+06	3.46172e+06	2.85255e+06	2.56356e+06	2.82207e+06	2.15818e+06	3.94007e+06	1.9259e+06	1.57855e+07	4.24569e+07	1.08736e+07	3.2674e+07	1.25899e+07	4.09251e+07	3.02623e+07	1.13501e+07	2.3518e+07	2.69866e+07	1.64519e+07	2.51426e+07	2.38134e+07	1.10803e+07	1.63678e+07	0.122595	-3.02803	2.51984e-13	1	1.16928	down
Com_484_neg	LPG 18:1	C24 H47 O9 P	510.296	14.602	509.289	No results	Full match	Full match	4.01875e+07	2.35298e+07	6.30425e+07	3.3283e+07	3.4468e+07	4.20433e+07	2.59734e+07	4.3835e+07	4.80029e+07	4.55094e+07	2.92368e+07	3.72511e+07	3.37035e+07	2.86426e+07	4.00993e+07	1.04293e+07	1.31385e+07	9.00391e+06	9.84946e+06	1.36691e+07	7.60275e+06	1.24178e+07	6.23686e+06	8.75927e+06	1.10492e+07	1.88575e+07	1.19613e+07	1.08441e+07	9.93534e+06	7.19354e+06	3.53411	1.82135	2.75609e-13	1	1.16133	up
Com_685_pos	O-Acetyl-L-carnitine	C9 H17 N O4	203.116	9.682	204.124	No results	No results	Full match	2.24291e+07	2.61361e+07	3.031e+07	1.80962e+07	2.63105e+07	3.40676e+07	2.17482e+07	3.53432e+07	3.36151e+07	1.58526e+07	4.55051e+07	2.02229e+07	3.46688e+07	6.30706e+07	2.42779e+07	4.34916e+06	5.43973e+06	7.27582e+06	4.10521e+06	2.52716e+06	4.31898e+06	3.15505e+06	3.01795e+06	3.61508e+06	3.62365e+06	1.14731e+07	7.04486e+06	4.38512e+06	6.29656e+06	5.71296e+06	5.91631	2.5647	2.96172e-13	1	1.16125	up
Com_639_neg	4-Oxoproline	C5 H7 N O3	129.043	1.354	128.035	Full match	Full match	Full match	1.8077e+07	1.93222e+07	2.15673e+07	1.9038e+07	2.88145e+07	2.20013e+07	2.2981e+07	4.53241e+07	2.18891e+07	2.58163e+07	2.47758e+07	2.303e+07	2.16509e+07	2.4247e+07	2.41243e+07	1.07919e+07	1.45058e+07	9.35249e+06	7.56415e+06	7.89872e+06	7.0296e+06	7.56742e+06	6.70489e+06	9.2772e+06	1.00942e+07	9.81972e+06	8.3457e+06	9.36993e+06	8.78837e+06	9.34586e+06	2.6577	1.41018	3.05682e-13	1	1.16152	up
Com_11_pos	Creatinine	C4 H7 N3 O	113.059	1.432	114.067	Full match	Full match	Full match	7.47409e+09	6.57201e+09	7.12084e+09	6.95454e+09	6.26095e+09	6.8046e+09	6.53388e+09	6.87756e+09	6.56889e+09	5.48934e+09	8.29768e+09	7.15296e+09	6.0688e+09	7.54618e+09	8.06172e+09	1.3373e+09	7.8172e+08	6.46334e+08	4.71993e+08	3.24293e+08	4.88024e+08	3.76895e+08	2.85853e+08	2.81606e+08	2.89125e+08	5.84711e+08	3.94633e+08	2.65634e+08	2.83686e+08	2.77642e+08	14.6392	3.87177	3.45242e-13	1	1.22047	up
Com_1704_pos	PC (6:0/13:1)	C27 H52 N O8 P	549.344	15.158	550.351	No results	Full match	No results	6.57303e+06	7.84198e+06	9.50665e+06	5.97933e+06	4.46782e+06	1.30126e+07	6.82911e+06	3.9283e+06	9.1153e+06	6.06021e+06	7.39353e+06	8.64352e+06	4.8562e+06	9.66703e+06	5.08288e+06	1.20923e+06	1.16831e+06	1.18405e+06	1.00657e+06	954940	1.12054e+06	1.22058e+06	1.20027e+06	1.17007e+06	1.14608e+06	1.29275e+06	1.40292e+06	958756	1.08808e+06	1.2264e+06	6.28013	2.6508	3.71651e-13	1	1.21338	up
Com_234_pos	L-Isoleucine	C6 H13 N O2	131.095	2.717	132.102	Full match	Full match	Full match	1.06342e+08	9.33466e+07	9.95737e+07	1.67369e+08	1.36639e+08	1.57065e+08	8.57499e+07	2.61617e+08	1.2072e+08	9.94695e+07	1.40674e+08	1.17202e+08	1.66324e+08	2.65529e+08	1.43989e+08	3.31462e+07	3.44952e+07	3.40973e+07	3.54687e+07	1.41128e+07	2.38471e+07	1.86184e+07	1.75166e+07	1.61237e+07	1.71148e+07	4.2575e+07	4.24169e+07	2.97226e+07	2.97399e+07	2.89222e+07	5.17233	2.37081	4.15811e-13	1	1.1582	up
Com_1382_neg	2-Furoic acid	C5 H4 O3	112.016	1.209	111.009	No results	No results	Full match	5.64088e+06	9.09546e+06	3.97839e+06	1.00778e+07	7.97813e+06	8.98705e+06	1.09452e+07	1.46623e+07	7.25557e+06	5.42961e+06	5.63465e+06	7.84624e+06	7.44236e+06	5.94528e+06	1.07582e+07	1.02958e+06	760511	797854	763971	699366	722522	674146	891114	976220	1.34627e+06	2.49905e+06	641614	936574	782571	3.31689e+06	7.22623	2.85324	4.28218e-13	1	1.16923	up
Com_179_pos	(2E,4E)-N-(2-methylpropyl)dodeca-2,4-dienamide	C16 H29 N O	251.225	14.541	252.232	Full match	No results	No results	5.47483e+07	7.51165e+07	1.87286e+08	7.662e+07	6.31401e+07	8.4839e+07	1.72015e+08	1.22155e+08	7.43875e+07	1.28877e+08	5.55279e+07	6.32209e+07	6.40618e+07	1.08457e+08	3.51311e+07	8.46237e+08	5.87145e+08	6.75221e+08	8.13418e+08	8.15668e+08	3.82291e+08	8.37625e+08	7.32935e+08	1.33863e+09	6.21455e+08	9.95716e+08	2.25952e+08	6.01997e+08	4.72631e+08	1.40785e+09	0.120265	-3.05571	4.29068e-13	1	1.1576	down
Com_4047_pos	Lysope 18:1	C23 H46 N O7 P	479.302	15.426	480.31	No results	No results	Full match	353698	390835	425276	329932	411223	462925	353939	600964	326078	335108	335787	242923	272137	286053	519619	8.91154e+06	3.40931e+06	2.52924e+06	7.93602e+06	1.92597e+06	5.15898e+06	3.67721e+06	2.77258e+06	2.6139e+06	3.55543e+06	2.55721e+06	8.66655e+06	2.50182e+06	3.15533e+06	2.47891e+06	0.0912934	-3.45335	4.88861e-13	1	1.19149	down
Com_3022_neg	Nervonic acid	C24 H46 O2	366.35	16.48	365.342	Full match	No results	Full match	226580	379515	427174	503888	476770	342757	333381	353650	376394	304544	328041	415847	233290	382493	554309	1.96561e+06	2.55136e+06	2.01223e+06	2.51043e+06	1.18039e+06	2.03801e+06	1.63493e+06	816580	1.09331e+06	1.98432e+06	2.7061e+06	2.4005e+06	3.28152e+06	1.38102e+06	1.98366e+06	0.190881	-2.38925	5.30666e-13	1	1.17127	down
Com_621_pos	Docosapentaenoic acid	C22 H34 O2	330.256	15.62	331.264	Full match	No results	Full match	5.51435e+06	7.11677e+06	5.88562e+06	6.60994e+06	4.4785e+06	3.32304e+06	3.31161e+06	4.1664e+06	1.04858e+07	8.71027e+06	6.2272e+06	6.0171e+06	6.00704e+06	2.79044e+06	8.67759e+06	1.59527e+08	2.59501e+08	1.40408e+08	6.14289e+07	4.42519e+07	9.49877e+07	6.90518e+07	3.32575e+07	9.83534e+07	5.28353e+07	8.74903e+07	8.73653e+07	2.96943e+07	5.80891e+07	4.16082e+07	0.0677784	-3.88303	5.48737e-13	1	1.17324	down
Com_1058_pos	S-Adenosylhomocysteine	C14 H20 N6 O5 S	384.122	2.356	385.129	Full match	Full match	Full match	1.51233e+07	1.13608e+07	1.21857e+07	2.27193e+07	7.4111e+06	1.24362e+07	1.34108e+07	2.44722e+07	2.94071e+07	1.29056e+07	2.45807e+07	1.00788e+07	2.25067e+07	1.18275e+07	1.7015e+07	3.47627e+06	2.70115e+06	2.80513e+06	2.88333e+06	1.51782e+06	1.6104e+06	1.83257e+06	1.19062e+06	1.60361e+06	1.45925e+06	4.2676e+06	5.14018e+06	2.33372e+06	2.47373e+06	1.29626e+06	6.76222	2.7575	5.59483e-13	1	1.15647	up
Com_1165_neg	Glycohyocholic acid Sodium salt	C26 H42 N Na O6	487.293	14.626	486.286	No results	No results	Full match	1.70263e+06	2.52551e+06	2.6363e+06	3.54701e+06	2.02853e+06	2.29452e+06	1.52801e+06	2.66465e+06	1.74881e+06	2.14736e+06	2.23189e+06	2.04607e+06	2.61118e+06	1.94847e+06	2.80816e+06	1.80656e+07	1.58782e+07	1.02921e+07	1.18812e+07	1.76544e+07	1.63464e+07	4.45475e+06	1.5563e+07	1.46819e+07	1.80493e+07	1.00171e+07	8.72534e+06	7.69898e+06	1.18087e+07	1.21696e+07	0.178332	-2.48737	6.76935e-13	1	1.17956	down
Com_224_pos	PC (18:4e/2:0)	C28 H50 N O7 P	543.333	14.667	544.34	No results	Full match	Full match	6.18568e+07	7.08973e+07	7.69195e+07	6.32827e+07	2.73587e+07	1.8736e+08	2.82631e+07	3.00613e+07	5.03479e+07	6.63281e+07	6.50025e+07	7.3261e+07	4.02045e+07	1.07302e+08	4.83061e+07	4.55397e+08	1.03822e+09	4.20956e+08	6.58987e+08	3.8069e+08	9.87616e+08	7.8971e+08	2.69501e+08	5.05663e+08	5.34667e+08	3.88859e+08	4.22925e+08	5.06922e+08	3.98609e+08	3.36563e+08	0.123127	-3.02178	6.95957e-13	1	1.16257	down
Com_377_pos	L-Asparagine	C4 H8 N2 O3	132.053	1.268	155.042	No results	No results	Full match	7.26192e+07	1.26454e+08	6.66636e+07	1.53216e+08	1.15017e+08	5.11464e+07	7.76135e+07	1.02816e+08	7.96779e+07	4.5994e+07	6.28083e+07	2.49156e+07	6.05119e+07	6.43952e+07	1.4389e+08	1.91439e+06	1.06294e+06	893866	8.30167e+06	2.30621e+06	1.34465e+06	2.28591e+06	1.93334e+06	1.80602e+06	2.01173e+06	8.2844e+06	8.28457e+06	6.93604e+06	929666	1.43544e+06	25.0898	4.64903	7.67442e-13	1	1.17619	up
Com_2224_neg	Lysopg 18:1	C24 H47 O9 P	510.296	15.382	509.289	No results	No results	Full match	583692	449377	480517	492883	348566	131235	177328	588802	418670	560391	208847	324026	240196	273597	485404	1.97813e+06	1.38236e+06	1.89603e+06	1.86071e+06	2.11133e+06	2.62832e+06	2.53225e+06	3.11898e+06	1.64636e+06	4.60304e+06	2.13013e+06	4.54979e+06	3.29231e+06	3.11202e+06	2.68122e+06	0.145827	-2.77767	7.74391e-13	1	1.16135	down
Com_347_neg	5-Aminovaleric acid	C5 H11 N O2	117.079	1.696	116.072	Full match	Full match	Full match	4.15557e+07	4.09753e+07	3.23983e+07	4.8043e+07	5.52131e+07	1.18674e+07	4.39375e+07	1.15098e+08	4.29243e+07	4.08191e+07	4.70838e+07	3.47412e+07	5.05895e+07	6.14794e+07	4.84985e+07	7.59953e+06	8.0754e+06	5.83664e+06	6.17897e+06	4.4086e+06	5.09203e+06	4.18934e+06	4.93358e+06	5.10018e+06	5.89821e+06	1.30086e+07	5.13066e+06	7.37031e+06	5.54692e+06	6.70825e+06	7.52256	2.91122	7.78034e-13	0.995556	1.17429	up
Com_684_neg	LysoPE 18:0	C23 H48 N O7 P	481.317	15.068	480.31	No results	No results	Full match	2.93026e+07	2.15628e+07	3.40591e+07	2.7905e+07	1.97782e+07	2.48024e+07	1.53815e+07	2.92689e+07	2.4313e+07	3.8034e+07	2.27002e+07	2.59858e+07	2.31961e+07	1.83879e+07	2.85811e+07	4.33692e+06	7.14216e+06	5.78172e+06	4.68007e+06	2.97796e+06	4.53828e+06	4.28812e+06	2.83162e+06	3.51137e+06	6.8994e+06	5.54782e+06	4.71705e+06	4.95951e+06	3.6115e+06	1.34154e+06	5.70622	2.51254	8.22325e-13	1	1.17968	up
Com_278_pos	Acetylcholine	C7 H15 N O2	145.11	1.327	146.118	Full match	No results	No results	1.20706e+08	1.08907e+08	9.78618e+07	1.02269e+08	9.17978e+07	2.24105e+08	1.32954e+08	1.44505e+08	1.11304e+08	1.04773e+08	1.73866e+08	7.97536e+07	1.34371e+08	1.16959e+08	1.84546e+08	2.92768e+07	1.96856e+07	2.51151e+07	1.86924e+07	1.00734e+07	3.08375e+07	2.2844e+07	1.27258e+07	1.1189e+07	2.02431e+07	3.73425e+07	3.13796e+07	3.05179e+07	3.31183e+07	2.70952e+07	5.35541	2.421	8.30757e-13	1	1.16626	up
Com_1839_neg	L-Serine	C3 H7 N O3	105.043	1.248	104.035	Full match	Full match	Full match	5.06488e+06	6.80992e+06	6.40662e+06	6.69865e+06	8.53778e+06	4.04388e+06	6.10059e+06	9.13757e+06	6.69115e+06	7.23817e+06	5.73382e+06	5.96835e+06	6.65255e+06	1.01159e+07	7.1071e+06	2.42539e+06	2.17899e+06	2.01074e+06	1.84898e+06	2.03488e+06	1.38345e+06	1.44909e+06	1.42868e+06	2.11981e+06	3.07906e+06	3.96313e+06	2.19964e+06	1.92042e+06	2.15652e+06	2.31073e+06	3.14699	1.65397	8.655e-13	1	1.15649	up
Com_200_pos	PC (14:1e/4:0)	C26 H52 N O7 P	521.349	15.037	522.356	No results	Full match	Full match	1.02564e+08	1.16813e+08	1.24429e+08	1.57637e+08	9.9027e+07	2.45931e+08	9.1033e+07	1.14372e+08	1.49422e+08	1.31924e+08	1.41634e+08	1.23976e+08	1.24196e+08	1.6022e+08	1.18074e+08	9.38609e+08	1.43837e+09	5.08478e+08	8.66995e+08	4.96954e+08	6.26746e+08	1.19354e+09	4.45936e+08	5.97353e+08	7.82455e+08	5.47157e+08	7.98678e+08	5.74446e+08	4.02949e+08	3.9767e+08	0.188507	-2.40731	9.22759e-13	1	1.17148	down
Com_43_neg	D-(-)-Fructose	C6 H12 O6	180.063	1.273	179.056	Full match	Full match	Full match	1.24136e+09	1.27943e+09	1.27899e+09	1.35249e+09	1.39019e+09	1.07714e+09	1.25394e+09	1.34178e+09	1.17036e+09	1.16258e+09	1.324e+09	1.35808e+09	1.14306e+09	1.4368e+09	1.46399e+09	3.57447e+08	3.77654e+08	2.60526e+08	2.96092e+08	3.33208e+08	2.96811e+08	3.34543e+08	2.66915e+08	3.74876e+08	6.28369e+08	3.55237e+08	3.37388e+08	6.29648e+08	3.49669e+08	3.18426e+08	3.49372	1.80476	9.98508e-13	1	1.20492	up
Com_2741_pos	2-(carboxymethoxy)-4-methoxybenzoic acid	C10 H10 O6	248.024	1.085	249.031	Invalid mass	No results	No results	3.93071e+06	5.54104e+06	5.70024e+06	4.67752e+06	4.9921e+06	4.26579e+06	4.72915e+06	3.56384e+06	3.97011e+06	4.00988e+06	5.33549e+06	4.54176e+06	5.00227e+06	5.30329e+06	5.30932e+06	553058	615658	851594	862963	406062	724048	522853	357707	369259	598759	943155	1.06777e+06	1.45914e+06	697503	496940	6.73279	2.7512	1.03379e-12	1	1.20281	up
Com_312_pos	Hexanoylcarnitine	C13 H25 N O4	259.179	9.038	260.186	Full match	Not the top hit	No results	1.08141e+08	1.04813e+08	1.92768e+08	9.27857e+07	1.26479e+08	1.78945e+08	8.27552e+07	1.40058e+08	1.04223e+08	9.08832e+07	1.69691e+08	5.30029e+07	8.87601e+07	9.2737e+07	9.16242e+07	7.07867e+06	2.42886e+06	7.41499e+06	5.41945e+06	1.79031e+06	1.19007e+07	5.19385e+06	2.39327e+06	3.17238e+06	2.35156e+06	1.14876e+07	1.23033e+07	7.11913e+06	9.548e+06	1.07227e+07	17.1211	4.0977	1.08907e-12	1	1.18475	up
Com_784_pos	Guanosine monophosphate	C10 H14 N5 O8 P	363.058	1.723	364.066	No results	No results	Full match	3.77241e+07	3.00332e+07	2.95057e+07	4.89384e+07	2.71311e+07	3.96852e+07	3.32685e+07	4.035e+07	4.04966e+07	4.34303e+07	2.77681e+07	3.71455e+07	4.3164e+07	2.63525e+07	4.16151e+07	9.84647e+06	7.55696e+06	7.6617e+06	1.2927e+07	1.07875e+07	1.07152e+07	1.22138e+07	4.69349e+06	6.66041e+06	1.28493e+07	1.36621e+07	1.29019e+07	1.31221e+07	1.05239e+07	7.92463e+06	3.54833	1.82714	1.18105e-12	1	1.16842	up
Com_121_neg	acetyl phosphate	C2 H5 O5 P	139.987	1.195	138.98	No results	No results	Full match	2.74139e+08	2.98895e+08	3.345e+08	2.52592e+08	2.17791e+08	1.98304e+08	3.22711e+08	3.82686e+08	2.09346e+08	2.41435e+08	2.27941e+08	3.17932e+08	2.04194e+08	3.09631e+08	4.95653e+08	7.19326e+06	1.10432e+07	1.98446e+07	8.11978e+06	2.25125e+06	4.08598e+06	2.29174e+06	1.32885e+06	2.30255e+06	2.06439e+06	9.41551e+06	7.36875e+06	1.36922e+07	4.75003e+06	3.32149e+06	43.2784	5.43558	1.25715e-12	1	1.20545	up
Com_3849_pos	PC (5:0/13:1)	C26 H50 N O8 P	535.328	13.386	536.335	No results	Full match	No results	602826	573952	457093	753437	636077	1.70157e+06	565070	511392	682643	421854	527941	297292	380561	880988	679873	4.15206e+06	4.21737e+06	5.82271e+06	8.88967e+06	1.44482e+06	4.20269e+06	7.08924e+06	2.10196e+06	2.78402e+06	4.04942e+06	6.21927e+06	6.64524e+06	4.44852e+06	6.71681e+06	3.81901e+06	0.133226	-2.90805	1.32876e-12	0.995556	1.15232	down
Com_2480_pos	1,3-Dihydro-1,3,3-trimethyl-2H-indol-2-ylidene acetaldehyde	C13 H15 N O	201.116	10.98	202.123	Full match	No results	No results	116208	114910	91216.5	134463	137423	106703	103612	85479.6	89442.5	121780	157607	81788	88496.4	67488.4	81786.9	1.01171e+07	2.15325e+07	1.67547e+07	9.99746e+06	1.50664e+07	1.60236e+07	2.58012e+07	1.25229e+07	1.54959e+07	1.29647e+07	9.86799e+06	1.1722e+06	3.42276e+06	2.12929e+06	9.05063e+06	0.00867641	-6.84869	1.38525e-12	1	1.21026	down
Com_1398_neg	Cytidine-5'-monophosphate	C9 H14 N3 O8 P	323.052	1.28	322.045	No results	Full match	Full match	1.17073e+07	1.12933e+07	1.03555e+07	1.38102e+07	1.24546e+07	1.20443e+07	9.97053e+06	1.31616e+07	1.21819e+07	1.3306e+07	1.22929e+07	8.54554e+06	1.20774e+07	1.11144e+07	1.10921e+07	1.13171e+06	1.836e+06	1.4144e+06	2.31215e+06	3.14001e+06	2.3397e+06	1.67701e+06	1.18037e+06	2.24143e+06	2.74958e+06	4.13084e+06	1.93316e+06	2.91548e+06	2.0408e+06	1.91777e+06	5.32176	2.4119	1.5758e-12	1	1.20191	up
Com_2220_neg	N-Acetylaspartylglutamic acid	C11 H16 N2 O8	304.091	1.106	303.083	No results	Full match	Full match	3.64177e+06	1.145e+06	748715	1.49458e+06	2.34827e+06	1.27536e+06	1.94632e+06	4.73072e+06	1.11058e+06	1.0399e+06	1.23689e+06	4.0997e+06	770736	6.68729e+06	6.64633e+06	88801.6	68559.5	176508	87141.5	55159.4	45440.8	319533	69439.8	112113	82880.9	70447.2	39607.8	155672	97874.6	143910	24.129	4.59269	1.58844e-12	1	1.15751	up
Com_1063_pos	9-Oxo-ODE	C18 H30 O3	294.218	14.143	295.225	Invalid mass	No results	No results	1.09581e+06	1.92199e+06	1.07795e+06	6.03464e+06	4.74938e+06	1.43331e+06	4.81181e+06	2.91282e+06	5.19236e+06	3.12456e+06	4.11538e+06	1.12268e+06	3.96013e+06	988377	4.8981e+06	4.23199e+07	3.13226e+07	5.52931e+07	6.6328e+07	2.99309e+07	9.07758e+07	4.61706e+07	3.43626e+07	1.66185e+07	3.17309e+07	4.20053e+07	3.19784e+07	2.28553e+07	4.12775e+07	6.41572e+07	0.0733076	-3.76989	2.12361e-12	1	1.16384	down
Com_993_neg	3-Amino-4-methylpentanoic acid	C6 H13 N O2	131.094	1.215	130.087	No results	No results	Full match	1.34892e+06	2.42297e+06	1.41072e+06	2.50413e+06	3.85696e+06	2.51033e+06	1.76554e+06	5.71419e+06	1.9239e+06	3.30691e+06	1.49016e+06	1.6052e+06	2.64773e+06	1.76367e+06	3.54374e+06	1.09089e+07	6.12845e+06	1.00382e+07	1.16086e+07	1.0573e+07	1.17699e+07	1.07758e+07	9.05962e+06	1.20791e+07	1.65101e+07	2.26564e+07	1.04953e+07	1.95025e+07	1.82369e+07	1.64833e+07	0.192124	-2.37989	2.33858e-12	1	1.15116	down
Com_1058_neg	LPS 22:5	C28 H46 N O9 P	571.291	14.535	570.283	No results	Full match	Full match	1.12928e+06	1.48542e+06	857932	1.83391e+06	1.67145e+06	1.69002e+06	1.47973e+06	2.12155e+06	1.83138e+06	1.21027e+06	3.07257e+06	885195	1.62342e+06	1.11278e+06	1.26272e+06	7.35508e+06	3.5194e+06	1.06782e+07	8.90884e+06	7.36872e+06	7.75245e+06	4.40042e+06	4.80889e+06	6.16034e+06	9.36543e+06	9.03479e+06	1.60534e+07	5.2984e+06	7.67425e+06	5.33998e+06	0.204607	-2.28907	2.52054e-12	1	1.14748	down
Com_792_neg	LPI 18:1	C27 H51 O12 P	598.312	14.656	597.305	No results	Full match	No results	1.36114e+06	1.93849e+06	1.36812e+06	2.40906e+06	1.50157e+06	2.58902e+06	2.08425e+06	2.05987e+06	2.60797e+06	1.5727e+06	5.09919e+06	603609	1.38553e+06	1.33935e+06	2.00932e+06	1.36017e+07	1.66278e+07	2.21848e+07	1.1914e+07	1.45545e+07	1.51188e+07	4.4441e+06	7.56585e+06	1.5994e+07	1.59546e+07	2.61886e+07	2.46231e+07	8.60448e+06	1.24363e+07	9.69135e+06	0.136349	-2.87462	2.54505e-12	0.995556	1.14387	down
Com_553_pos	cis-gondoic acid	C20 H38 O2	310.287	15.971	311.295	No results	No results	Full match	9.75983e+06	1.50522e+07	1.91556e+07	1.55108e+07	1.5091e+07	1.03805e+07	8.98699e+06	5.94382e+06	1.13786e+07	9.93572e+06	1.17412e+07	1.32993e+07	9.34422e+06	7.70821e+06	1.46474e+07	2.70079e+08	2.23784e+08	2.92876e+08	2.14244e+08	5.05001e+07	2.2357e+08	2.0752e+08	4.48854e+07	1.4624e+08	3.01622e+08	2.78495e+08	6.44844e+07	2.2794e+08	2.17197e+08	2.11999e+08	0.0598015	-4.06367	2.64724e-12	1	1.18104	down
Com_5_pos	2-[(7-methyl-2,3-dihydro-1H-inden-4-yl)oxy]pyridin-3-amine	C15 H16 N2 O	240.123	1.215	121.069	Invalid mass	No match	No match	1.10635e+10	1.71407e+10	1.68904e+10	1.61016e+10	1.54124e+10	1.09698e+10	1.36092e+10	1.49092e+10	1.41987e+10	1.25925e+10	1.71401e+10	1.7902e+10	1.6285e+10	1.61949e+10	1.44816e+10	7.33017e+07	1.23099e+08	4.29228e+08	1.41752e+08	2.35243e+07	5.50682e+08	1.40676e+08	4.70687e+07	8.90004e+07	2.81685e+07	3.0335e+08	1.55745e+08	5.38283e+07	1.53497e+08	1.34251e+08	91.8986	6.52197	2.79531e-12	1	1.21431	up
Com_578_neg	Deoxycytidine	C9 H13 N3 O4	227.091	1.379	226.084	No results	No results	Full match	2.11264e+07	4.10156e+07	2.73986e+07	2.06511e+07	4.98256e+07	1.84917e+07	4.74759e+07	4.09136e+07	4.15242e+07	4.2972e+07	4.99879e+07	2.06473e+07	4.06155e+07	1.30954e+07	4.31518e+07	5.88152e+06	4.55228e+06	3.5406e+06	3.69511e+06	7.882e+06	3.4941e+06	5.76669e+06	3.90307e+06	6.23438e+06	8.32956e+06	1.78282e+06	3.61058e+06	1.13351e+07	4.37817e+06	5.30781e+06	6.51108	2.7029	2.81169e-12	1	1.14253	up
Com_1889_pos	Ecgonine	C9 H15 N O3	185.105	5.717	186.113	Full match	No results	No results	9.30187e+06	4.5819e+06	7.36354e+06	5.70893e+06	9.70028e+06	9.16544e+06	5.98684e+06	8.05678e+06	1.0312e+07	9.0628e+06	9.81358e+06	6.63523e+06	6.08987e+06	6.03589e+06	8.55935e+06	3.81489e+06	3.30242e+06	3.2532e+06	2.48629e+06	2.40094e+06	2.50922e+06	2.8841e+06	2.68916e+06	2.94987e+06	3.71261e+06	2.44704e+06	2.99388e+06	2.40474e+06	2.52478e+06	2.59576e+06	2.70834	1.43741	3.11512e-12	1	1.1613	up
Com_5723_pos	N,N-Dimethyldecylamine N-oxide	C12 H27 N O	201.21	11.79	202.217	Full match	No results	No results	758364	504260	287277	360350	639941	548159	715192	915880	707544	644991	1.05674e+06	880721	817973	682304	904023	2.80064e+06	2.99747e+06	2.91778e+06	2.56265e+06	2.47006e+06	2.57298e+06	3.31761e+06	3.07416e+06	3.2842e+06	4.36932e+06	3.24318e+06	3.26036e+06	3.18201e+06	3.18438e+06	3.68123e+06	0.222169	-2.17027	3.66226e-12	1	1.19194	down
Com_1102_neg	LPG 18:2	C24 H45 O9 P	508.28	14.311	507.273	No results	Full match	No results	1.42452e+07	8.91714e+06	1.93832e+07	1.25938e+07	1.05181e+07	1.09186e+07	9.0162e+06	1.64095e+07	1.21652e+07	1.27965e+07	1.08029e+07	1.2117e+07	1.47576e+07	1.20966e+07	1.18259e+07	2.49231e+06	3.25968e+06	1.75798e+06	2.68862e+06	4.7037e+06	3.01218e+06	3.45897e+06	2.48325e+06	2.54707e+06	3.65146e+06	3.4973e+06	7.45682e+06	3.89828e+06	4.09233e+06	2.50996e+06	3.66072	1.87213	4.22494e-12	1	1.16198	up
Com_702_pos	L-Alanyl-L-Lysine	C9 H19 N3 O3	217.143	1.232	218.151	No results	No results	Full match	4.67659e+07	3.03334e+07	1.66779e+07	1.99292e+07	3.82074e+07	3.87374e+07	3.66401e+07	4.24688e+07	1.86056e+07	2.67774e+07	1.78086e+07	6.72356e+06	3.04081e+07	6.67834e+06	1.05222e+07	1.26115e+06	1.13927e+06	1.11438e+06	1.12898e+06	835453	932873	1.01684e+06	781095	907400	1.13411e+06	1.33817e+06	1.26321e+06	1.11806e+06	975603	884757	24.4631	4.61253	6.07597e-12	1	1.20319	up
Com_356_pos	Luteolin	C15 H10 O6	286.045	1.171	287.052	Invalid mass	No results	No results	5.69357e+07	1.00163e+08	9.9833e+07	6.16353e+07	8.71756e+07	1.33735e+08	9.90744e+07	1.16855e+08	9.905e+07	9.5255e+07	1.1213e+08	6.83271e+07	8.63799e+07	4.4557e+07	1.91103e+08	1.99003e+06	3.2688e+06	1.86292e+07	3.08907e+06	1.18166e+06	1.28863e+07	2.85708e+06	1.23675e+06	1.52439e+06	737734	3.37302e+06	3.10025e+06	1.66015e+06	3.49529e+06	2.32216e+06	23.6702	4.565	7.53826e-12	1	1.18096	up
Com_2332_neg	N-acetyl-D-glucosamine	C8 H15 N O6	221.09	1.369	220.083	No results	No results	Full match	4.39943e+06	5.61946e+06	4.7192e+06	5.25452e+06	5.60432e+06	4.47515e+06	4.74789e+06	5.18591e+06	4.89307e+06	4.53419e+06	4.877e+06	4.49973e+06	4.64569e+06	5.99233e+06	5.3411e+06	815817	913889	1.10886e+06	1.03049e+06	945105	825631	801706	583778	612474	1.06374e+06	2.3051e+06	846863	926307	777853	419731	5.35073	2.41974	7.85664e-12	1	1.20108	up
Com_735_pos	D-Sphingosine	C18 H37 N O2	299.283	13.471	300.29	Full match	No results	Full match	1.10634e+07	2.13814e+07	2.42118e+07	2.64359e+07	1.98261e+07	1.13857e+07	1.30731e+07	1.35934e+07	2.16438e+07	1.64242e+07	1.29335e+07	1.97931e+07	1.23409e+07	5.85888e+06	1.7334e+07	5.17134e+07	9.45103e+07	9.58713e+07	1.21814e+08	6.88462e+07	9.4535e+07	9.07871e+07	4.97373e+07	4.5636e+07	4.656e+07	5.43355e+07	1.72e+08	1.02813e+08	9.0341e+07	5.84852e+07	0.199759	-2.32366	8.5762e-12	1	1.1333	down
Com_471_neg	Guanosine monophosphate (GMP)	C10 H14 N5 O8 P	363.058	1.379	362.051	Full match	Full match	Full match	6.0749e+07	6.14565e+07	3.53446e+07	6.83198e+07	4.68477e+07	4.99928e+07	3.68976e+07	5.98491e+07	4.47598e+07	5.65294e+07	5.28187e+07	5.33188e+07	3.51422e+07	3.67007e+07	5.78738e+07	3.37218e+06	4.17207e+06	4.44852e+06	8.46997e+06	9.5255e+06	6.52891e+06	9.4613e+06	3.43248e+06	6.14052e+06	1.70093e+07	1.02923e+07	5.23989e+06	1.34407e+07	9.29242e+06	6.59878e+06	6.44327	2.68779	8.90202e-12	1	1.1753	up
Com_1004_neg	7-Methylxanthine	C6 H6 N4 O2	166.048	1.23	165.04	Invalid mass	No results	No match	1.56923e+07	1.63611e+07	2.2058e+07	1.92034e+07	1.79982e+07	1.71811e+07	2.09911e+07	1.86875e+07	1.39948e+07	2.08012e+07	1.74197e+07	1.84115e+07	1.72303e+07	1.8156e+07	1.4428e+07	547105	1.81655e+06	1.99931e+06	1.42428e+06	1.48058e+06	1.85848e+06	964510	704223	888173	1.19105e+06	3.36462e+06	2.1435e+06	3.11734e+06	2.16783e+06	2.18727e+06	10.3893	3.37703	9.89458e-12	1	1.20064	up
Com_5309_pos	Prostaglandin G2	C20 H32 O6	368.221	14.844	369.228	No results	No results	Full match	109373	85099	184872	102899	122811	117831	84390.1	72381.3	64625.7	84094.5	64459.8	90030.3	75934.7	81577.9	75358.2	1.30958e+06	1.22246e+06	950267	1.29956e+06	1.18384e+06	400713	785240	3.11623e+06	439792	1.8199e+06	1.0274e+06	4.58775e+06	722816	995189	1.04102e+06	0.067733	-3.884	1.32388e-11	1	1.17426	down
Com_1162_pos	LPC 22:6	C30 H50 N O7 P	567.334	14.637	568.34	No results	Full match	No results	3.75163e+06	3.30252e+06	3.84108e+06	3.85211e+06	2.72788e+06	1.1323e+07	2.23682e+06	1.80871e+06	3.25171e+06	3.71866e+06	2.82907e+06	2.92299e+06	1.44114e+06	5.99565e+06	2.48527e+06	1.91463e+07	6.23503e+07	2.24567e+07	2.79989e+07	3.18606e+07	7.85357e+07	5.90839e+07	9.39635e+06	4.10052e+07	2.97453e+07	2.10762e+07	2.94619e+07	3.20759e+07	1.38279e+07	1.6395e+07	0.11223	-3.15547	1.44265e-11	0.995556	1.13266	down
Com_2738_neg	LPE 20:0	C25 H52 N O7 P	509.349	16.069	508.341	No results	Full match	Full match	65980.5	57718.1	54805.3	92367.5	67897.7	64467.6	52978.1	50343.2	43448.6	65383.2	46916.9	46041.7	44789.6	64671.4	59268.9	934532	4.55411e+06	968542	1.02152e+06	1.27414e+06	1.96307e+06	1.44452e+06	930351	4.10641e+06	1.95373e+06	1.65249e+06	1.14309e+06	1.23672e+06	1.04303e+06	210491	0.0358918	-4.8002	1.48558e-11	1	1.1941	down
Com_3741_neg	LPE 22:1	C27 H54 N O7 P	535.365	16.174	534.357	No results	Full match	No results	78666.7	60253.5	93552.2	62150.2	95378.6	90446	52578.6	54018.6	59367.1	50464.3	48155.8	48780.4	43825.9	58119.4	50429.9	548049	2.1872e+06	361525	603635	747632	843166	698247	543322	2.10281e+06	882921	740093	596807	572025	274532	264293	0.0790712	-3.6607	1.51316e-11	1	1.17547	down
Com_2739_neg	Trehalose 6-phosphate	C12 H23 O14 P	422.084	1.165	421.076	No results	No results	Full match	2.04633e+06	2.78887e+06	1.9051e+06	3.82838e+06	4.37165e+06	3.57855e+06	1.7008e+06	2.65308e+06	2.8315e+06	2.37522e+06	2.46187e+06	3.11741e+06	1.29722e+06	3.05673e+06	1.77578e+06	100076	74666.9	52300.7	346971	45344.3	45077.2	258295	52459	53103.5	78489.1	88635.9	137786	604798	44254.8	45908.3	19.618	4.2941	1.70824e-11	1	1.17834	up
Com_2532_neg	LPE 20:3	C25 H46 N O7 P	503.302	14.911	502.295	No results	Full match	No results	907472	1.22529e+06	1.70012e+06	1.49302e+06	732661	1.19909e+06	779688	665829	1.0771e+06	1.37502e+06	1.16041e+06	876155	717916	977029	1.29258e+06	3.26263e+06	5.3116e+06	2.31187e+06	2.94144e+06	2.83995e+06	3.56261e+06	3.9706e+06	2.13939e+06	2.8487e+06	4.7715e+06	2.87814e+06	2.26193e+06	3.64963e+06	2.78505e+06	2.44695e+06	0.337197	-1.56834	1.92138e-11	1	1.12919	down
Com_4442_pos	PC (3:0/16:2)	C27 H50 N O8 P	547.328	14.83	548.335	No results	Full match	No results	1.55989e+06	1.45005e+06	2.04486e+06	1.45741e+06	1.75098e+06	2.1306e+06	2.06045e+06	1.07543e+06	1.60001e+06	1.05436e+06	2.00476e+06	1.31341e+06	1.01735e+06	1.80796e+06	1.7644e+06	808696	487936	990490	449059	499000	870569	580858	498220	560963	501767	618143	429755	392991	424243	581640	2.77099	1.4704	2.09014e-11	1	1.12533	up
Com_2350_neg	Androsterone	C19 H30 O2	290.224	14.529	289.217	No results	No results	Full match	566618	762438	468840	981145	473070	448293	426511	438769	882157	686306	627458	438178	335575	533628	660909	1.72257e+06	6.13837e+06	1.75627e+06	3.03793e+06	2.32076e+06	1.94281e+06	2.08443e+06	1.69956e+06	2.54614e+06	1.90892e+06	3.08843e+06	1.54235e+06	1.50986e+06	2.09202e+06	1.46725e+06	0.250444	-1.99744	2.21919e-11	1	1.12978	down
Com_1272_pos	2-Arachidonyl Glycerol ether	C23 H40 O3	342.314	15.853	343.321	Invalid mass	No results	No results	2.50152e+06	2.05276e+06	2.90904e+06	6.82727e+06	2.25314e+06	8.35856e+06	2.5504e+06	2.87037e+06	1.06328e+07	2.61724e+06	3.6531e+06	2.14056e+06	2.59806e+06	787815	9.70194e+06	3.22305e+07	4.63785e+07	6.12475e+07	4.80033e+07	2.67542e+07	6.51328e+07	7.84691e+07	2.90057e+07	6.20023e+07	2.67525e+07	6.48172e+07	3.71355e+07	3.15662e+07	4.49815e+07	2.57901e+07	0.0918089	-3.44522	2.52598e-11	1	1.1538	down
Com_1333_pos	4-Hydroxyisoleucine	C6 H13 N O3	147.09	1.405	148.097	No results	No results	Full match	1.1149e+07	8.95104e+06	1.47178e+07	1.07052e+07	9.23747e+06	9.60593e+06	1.0639e+07	1.20406e+07	8.5334e+06	8.92171e+06	1.0412e+07	8.72308e+06	8.85755e+06	1.09282e+07	9.98117e+06	4.88921e+07	2.85043e+07	4.94491e+07	3.1183e+07	5.88428e+07	4.02536e+07	3.0178e+07	4.08819e+07	1.94024e+07	2.18201e+07	3.86461e+07	3.76024e+07	3.41213e+07	3.10129e+07	2.20323e+07	0.287907	-1.79633	2.53592e-11	1	1.16647	down
Com_1178_neg	LPS 18:2	C24 H44 N O9 P	521.276	14.293	520.268	No results	Full match	No results	2.21514e+06	1.60386e+06	1.86185e+06	3.18077e+06	2.91919e+06	2.05649e+06	2.11587e+06	4.64743e+06	2.66776e+06	2.33466e+06	2.59542e+06	1.68652e+06	3.56341e+06	2.39249e+06	3.77047e+06	6.77992e+06	9.16587e+06	8.4055e+06	9.35941e+06	8.79053e+06	8.3642e+06	8.29739e+06	5.69596e+06	6.21758e+06	9.01781e+06	6.4446e+06	1.36948e+07	1.09466e+07	1.85655e+07	5.65573e+06	0.292547	-1.77326	2.56244e-11	1	1.12354	down
Com_121_pos	Inosine	C10 H12 N4 O5	268.081	3.636	269.088	Full match	Full match	Full match	3.99827e+08	2.47421e+08	2.63967e+08	3.72353e+08	1.66721e+08	6.46662e+08	1.75724e+08	4.29984e+08	4.64845e+08	4.35546e+08	2.8634e+08	6.41279e+08	2.61632e+08	2.91569e+08	2.87484e+08	6.90284e+07	3.6808e+07	5.54122e+07	8.38454e+07	2.1995e+07	3.65259e+07	3.94607e+07	2.96704e+07	3.98858e+07	4.09907e+07	1.20908e+08	8.99104e+07	1.12588e+08	6.03365e+07	7.66814e+07	5.87645	2.55495	2.81797e-11	1	1.12672	up
Com_1265_neg	Lysopc 17:0	C25 H52 N O7 P	509.348	15.605	508.341	No results	No results	Full match	2.50115e+06	2.38434e+06	3.00561e+06	3.32261e+06	1.98471e+06	2.66814e+06	1.56862e+06	1.68969e+06	2.79878e+06	2.9534e+06	1.3916e+06	2.14524e+06	1.61247e+06	1.79204e+06	3.39959e+06	6.4517e+06	9.16921e+06	9.92951e+06	1.12403e+07	6.55463e+06	8.97092e+06	7.83289e+06	4.1172e+06	6.64313e+06	1.39421e+07	1.6075e+07	1.17152e+07	1.15665e+07	7.67893e+06	5.09344e+06	0.257102	-1.95959	3.00424e-11	1	1.12799	down
Com_1768_neg	Uridine	C9 H12 N2 O6	244.069	2.118	243.062	Full match	Full match	Full match	6.09657e+06	6.88967e+06	5.66081e+06	8.98419e+06	6.44312e+06	8.95713e+06	6.45595e+06	7.46067e+06	7.03398e+06	4.64861e+06	5.72727e+06	5.16222e+06	7.25871e+06	5.59174e+06	7.27825e+06	3.73157e+06	3.3392e+06	2.08203e+06	2.95706e+06	1.59331e+06	1.73231e+06	2.14372e+06	1.60858e+06	2.05387e+06	1.82598e+06	2.16364e+06	3.59808e+06	1.7494e+06	1.85284e+06	1.39181e+06	2.94615	1.55883	3.18628e-11	1	1.14568	up
Com_2659_pos	3-amino-2-phenyl-2H-pyrazolo[4,3-c]pyridine-4,6-diol	C12 H10 N4 O2	242.081	10.261	243.088	Full match	No results	No results	1.31867e+06	1.25057e+06	1.61987e+06	919537	1.46116e+06	1.34833e+06	1.10017e+06	783864	442089	1.53295e+06	1.33875e+06	1.63251e+06	1.55971e+06	1.09575e+06	2.387e+06	4.62985e+06	4.66265e+06	4.92247e+06	7.52486e+06	3.81462e+06	8.57333e+06	6.46189e+06	2.56442e+06	8.03548e+06	1.16182e+07	1.55883e+07	1.40737e+07	7.58818e+06	8.51278e+06	7.61187e+06	0.170343	-2.55348	3.8071e-11	1	1.12431	down
Com_3363_pos	PC (18:5e/2:0)	C28 H48 N O7 P	541.317	14.365	542.323	No results	Full match	No results	1.00121e+06	965987	1.01371e+06	1.73435e+06	513058	1.75056e+06	550186	610025	1.17812e+06	993738	941580	501417	702552	1.39158e+06	960947	4.95169e+06	1.23075e+07	3.00197e+06	9.85889e+06	4.2449e+06	9.52961e+06	1.48267e+07	4.75177e+06	6.09794e+06	5.4138e+06	8.36585e+06	3.73823e+06	3.20276e+06	2.87816e+06	4.63494e+06	0.151414	-2.72343	3.81089e-11	1	1.12708	down
Com_898_neg	N-Acetyl-α-D-glucosamine 1-phosphate	C8 H16 N O9 P	301.056	1.2	300.049	Full match	Full match	Full match	2.51782e+06	4.68859e+06	3.86101e+06	3.54184e+06	2.97305e+06	3.11671e+06	2.50796e+06	2.30045e+06	4.81457e+06	5.16671e+06	3.84156e+06	5.42831e+06	2.15409e+06	2.7124e+06	2.86497e+06	1.40069e+07	1.35054e+07	7.5876e+06	2.00003e+07	7.08848e+06	1.36527e+07	7.79164e+06	9.98732e+06	1.48528e+07	1.13473e+07	2.69254e+07	1.97278e+07	1.99488e+07	1.34111e+07	1.15999e+07	0.248258	-2.01009	4.01357e-11	1	1.12442	down
Com_247_neg	Eicosapentaenoic acid	C20 H30 O2	302.224	14.474	301.217	Full match	No results	Full match	3.16195e+07	2.89359e+07	3.35982e+07	4.75372e+07	1.83262e+07	2.38906e+07	1.85458e+07	2.53142e+07	3.50253e+07	3.71115e+07	2.80965e+07	1.70131e+07	2.33782e+07	1.60912e+07	3.23781e+07	6.76646e+07	1.71665e+08	8.44553e+07	1.40646e+08	7.47722e+07	1.40732e+08	9.98583e+07	1.51931e+08	1.28921e+08	7.56084e+07	1.35246e+08	6.05835e+07	1.00596e+08	6.35271e+07	6.39895e+07	0.267186	-1.90409	4.19561e-11	1	1.12112	down
Com_1990_neg	Lignoceric Acid	C24 H48 O2	368.365	14.824	367.358	Full match	No results	No results	1.7873e+06	1.94668e+06	1.35486e+06	1.85468e+06	2.54735e+06	1.24554e+06	942257	1.85722e+06	1.13926e+06	1.04689e+06	984990	1.26481e+06	831054	1.17914e+06	776359	5.71373e+06	5.43005e+06	5.1781e+06	5.28227e+06	5.54736e+06	5.45038e+06	5.2648e+06	7.00371e+06	5.8312e+06	5.42151e+06	5.21913e+06	5.63568e+06	5.93583e+06	6.2214e+06	4.63906e+06	0.24779	-2.01281	4.28533e-11	1	1.18747	down
Com_327_pos	Choline	C5 H13 N O	103.1	1.288	104.107	Full match	Full match	No results	1.14265e+08	9.55526e+07	1.19028e+08	1.62386e+08	8.90468e+07	1.31676e+08	1.01317e+08	9.37671e+07	1.22509e+08	9.95803e+07	8.78406e+07	8.37686e+07	1.90079e+08	1.40174e+08	1.15808e+08	2.99297e+08	3.14562e+08	2.98408e+08	3.13916e+08	1.97906e+08	3.04993e+08	2.49938e+08	1.69181e+08	2.34264e+08	2.90111e+08	4.26672e+08	4.33704e+08	3.22258e+08	2.73087e+08	2.4158e+08	0.399736	-1.32288	4.95428e-11	0.995556	1.11617	down
Com_791_pos	Threonine	C4 H9 N O3	119.059	1.286	120.066	Full match	Full match	Full match	9.32937e+06	1.50485e+07	1.5212e+07	1.85724e+07	1.19683e+07	9.29889e+06	4.04147e+07	1.24992e+07	1.4749e+07	1.21297e+07	1.6263e+07	1.93866e+07	3.92289e+07	2.01157e+07	1.24998e+07	2.02601e+08	7.72284e+07	8.18842e+07	8.287e+07	4.48188e+07	5.43937e+07	1.42279e+08	4.21095e+07	6.49574e+07	6.96754e+07	1.42685e+08	1.29e+08	7.25535e+07	8.84021e+07	7.8829e+07	0.194076	-2.36531	5.08381e-11	1	1.11849	down
Com_19_pos	Nicotinamide	C6 H6 N2 O	122.048	1.957	123.056	Full match	Full match	Full match	4.72473e+09	5.63396e+09	4.47482e+09	4.54747e+09	4.49665e+09	4.53285e+09	4.15264e+09	3.46594e+09	4.78941e+09	3.93145e+09	4.86129e+09	3.70497e+09	4.62999e+09	4.38304e+09	4.05038e+09	5.05568e+08	1.11411e+09	7.32419e+08	5.45957e+08	4.73114e+08	8.44966e+08	5.69539e+08	2.43684e+08	2.3488e+08	4.29757e+08	1.05503e+09	1.02634e+09	3.09136e+08	8.04857e+08	5.97739e+08	6.99682	2.8067	7.93265e-11	1	1.18586	up
Com_5502_pos	2-benzyl-6-hydroxy-2-azabicyclo[2.2.2]octan-3-one	C14 H17 N O2	231.126	10.981	232.134	Full match	No results	No results	120547	119201	94622.3	139484	142554	110687	107481	88671.1	92818.8	126327	163492	84841.7	91800.5	70008.2	84840.6	2.22334e+06	3.89149e+06	2.7205e+06	1.35334e+06	2.50208e+06	2.34455e+06	4.78559e+06	2.139e+06	2.84405e+06	2.63959e+06	1.87475e+06	294859	853571	617056	1.3411e+06	0.0504975	-4.30764	8.22103e-11	1	1.17529	down
Com_3214_pos	L-Ascorbate	C6 H8 O6	176.032	1.373	177.04	No results	No results	Full match	1.55789e+06	1.71962e+06	1.69768e+06	1.87998e+06	1.83832e+06	1.67223e+06	1.63927e+06	1.47111e+06	1.64128e+06	1.54302e+06	1.84515e+06	1.73638e+06	1.69526e+06	1.70009e+06	1.8369e+06	1.05903e+07	4.37906e+06	4.46267e+06	7.74284e+06	6.00082e+06	5.75536e+06	7.53609e+06	5.52397e+06	5.91083e+06	8.9146e+06	1.47114e+07	6.1245e+06	5.77384e+06	4.75782e+06	7.74969e+06	0.240473	-2.05605	8.39414e-11	1	1.18866	down
Com_265_neg	LPC 18:0	C26 H54 N O7 P	583.386	15.604	582.378	No results	Invalid mass	No results	2.697e+07	2.40093e+07	2.99717e+07	3.46743e+07	2.09903e+07	2.62015e+07	1.73326e+07	1.59969e+07	2.61257e+07	2.78463e+07	2.41522e+07	2.20212e+07	1.71277e+07	1.74132e+07	3.18321e+07	6.12279e+07	1.46561e+08	9.69866e+07	1.13333e+08	6.50467e+07	8.91757e+07	8.00813e+07	4.11865e+07	6.7931e+07	1.40359e+08	1.54981e+08	1.15348e+08	1.32157e+08	8.15235e+07	5.35781e+07	0.251942	-1.98884	1.06361e-10	1	1.13187	down
Com_2370_neg	LPE 16:0	C21 H44 N O7 P	453.286	14.914	452.279	No results	Full match	Full match	676060	1.03644e+06	1.01192e+06	1.31906e+06	773039	1.11082e+06	734463	856495	1.03264e+06	1.58526e+06	926336	764042	771708	972085	913094	3.25099e+06	3.69877e+06	3.22003e+06	2.64541e+06	2.15548e+06	3.58723e+06	3.44067e+06	1.02208e+06	3.06369e+06	4.03852e+06	2.62181e+06	3.95932e+06	2.66735e+06	3.50929e+06	2.56244e+06	0.318716	-1.64966	1.15307e-10	0.977778	1.12242	down
Com_138_pos	4-nitro-7-piperidino-2,1,3-benzoxadiazole	C11 H12 N4 O3	248.089	1.262	249.096	Invalid mass	No results	No results	2.35262e+08	4.03066e+08	4.03668e+08	2.63262e+08	3.55718e+08	5.45341e+08	3.65811e+08	4.35384e+08	4.03943e+08	3.95925e+08	4.41317e+08	2.69383e+08	3.59056e+08	1.86033e+08	6.34499e+08	1.37401e+07	1.26793e+07	7.12252e+07	6.52495e+06	2.28122e+06	4.03686e+07	6.73922e+06	5.18163e+06	3.4414e+06	1.55644e+06	1.54869e+07	7.9424e+06	4.09866e+06	1.04142e+07	7.21471e+06	27.2753	4.76952	1.16851e-10	1	1.17252	up
Com_116_neg	Taurine	C2 H7 N O3 S	125.015	1.264	124.007	Full match	Full match	Full match	3.44319e+07	3.2436e+07	2.37785e+07	3.77695e+07	2.25458e+07	3.64551e+07	2.73712e+07	5.8346e+07	4.91744e+07	5.11137e+07	3.55463e+07	3.43449e+07	1.96754e+07	3.16707e+07	4.53018e+07	1.72203e+08	4.86964e+07	1.95665e+08	1.92048e+08	2.2198e+08	2.70658e+08	2.17247e+08	2.07006e+08	2.4415e+08	4.03345e+08	4.49946e+08	1.09661e+08	3.55245e+08	2.81265e+08	3.64124e+08	0.144636	-2.7895	1.26717e-10	0.986667	1.13809	down
Com_1197_pos	Valylproline	C10 H18 N2 O3	214.132	1.402	215.139	Full match	No results	No results	1.92952e+07	1.03629e+07	9.0502e+06	1.3006e+07	1.5402e+07	1.23914e+07	1.6702e+07	1.003e+07	1.68288e+07	7.74299e+06	1.45981e+07	9.8175e+06	1.2417e+07	1.01201e+07	1.54584e+07	7.47462e+06	4.19618e+06	5.4395e+06	4.17234e+06	3.47777e+06	4.68026e+06	5.20426e+06	3.30048e+06	4.75178e+06	5.12102e+06	5.81638e+06	7.55726e+06	5.29346e+06	4.85684e+06	6.13065e+06	2.49407	1.3185	1.53542e-10	1	1.10579	up
Com_3672_neg	N-Acetyl-L-leucine	C8 H15 N O3	173.105	6.671	172.098	No results	No results	Full match	948682	894200	720928	801722	1.15878e+06	1.38234e+06	1.03319e+06	2.08167e+06	881381	1.11477e+06	1.18838e+06	815981	1.79053e+06	1.59185e+06	1.57582e+06	531420	457746	345663	363835	337791	363515	355161	480476	515738	623205	377852	253888	388515	358838	411886	2.91625	1.54412	1.56126e-10	1	1.11729	up
Com_2539_neg	5'-Deoxy-5'-(Methylthio)Adenosine	C11 H15 N5 O3 S	297.091	1.27	296.084	No results	No results	Full match	276187	344653	258964	265579	345746	388144	315772	328350	316115	404767	358624	306358	291019	396227	371761	2.53922e+06	2.95498e+06	2.89872e+06	1.76083e+06	1.23256e+06	3.20753e+06	3.49088e+06	3.72435e+06	6.8671e+06	2.20795e+06	2.29113e+06	1.0331e+06	4.77976e+06	1.07303e+06	3.57392e+06	0.11386	-3.13467	1.73966e-10	1	1.1757	down
Com_1775_pos	Glu-Gln	C10 H17 N3 O6	275.112	1.359	276.119	No results	Full match	No results	1.61289e+06	1.84852e+06	1.78432e+06	1.92349e+06	1.88086e+06	1.71093e+06	1.68063e+06	1.54026e+06	1.71274e+06	1.58098e+06	1.9396e+06	1.78983e+06	1.78653e+06	1.74743e+06	1.96012e+06	1.81659e+07	1.06157e+07	8.0544e+06	9.24595e+06	9.03032e+06	1.15731e+07	9.3876e+06	5.16852e+06	1.00525e+07	1.02526e+07	1.54869e+07	3.99163e+07	1.69943e+07	1.92827e+07	1.08187e+07	0.129869	-2.94487	1.80229e-10	1	1.18695	down
Com_4067_pos	Thromoboxane B1	C20 H36 O6	394.226	12.17	395.234	Invalid mass	No results	No results	404995	508901	786643	275792	461301	619906	521184	564974	576390	360292	650884	309165	449952	335910	488747	7.31078e+06	1.17579e+06	5.17896e+06	1.6704e+06	2.96234e+06	4.41884e+06	2.18708e+06	2.87413e+06	2.45852e+06	6.58151e+06	9.06506e+06	3.41958e+06	2.51097e+06	6.74202e+06	2.17055e+06	0.120459	-3.05339	1.83577e-10	1	1.14415	down
Com_1362_pos	L-Pipecolate	C6 H11 N O2	129.079	1.369	130.087	No results	No results	Full match	8.87413e+06	2.34188e+06	6.47834e+06	3.42657e+06	3.22482e+06	3.59082e+06	3.2828e+06	4.9325e+06	2.95746e+06	3.66808e+06	4.03672e+06	3.5627e+06	7.07474e+06	3.04355e+06	6.51367e+06	2.55864e+07	1.43977e+07	2.60383e+07	2.81217e+07	5.7061e+07	3.76964e+07	1.57042e+07	3.88093e+07	9.64853e+06	1.09193e+07	3.61028e+07	3.53828e+07	3.19183e+07	2.88964e+07	1.1324e+07	0.164396	-2.60476	1.84658e-10	1	1.1149	down
Com_936_pos	5'-S-Methyl-5'-thioadenosine	C11 H15 N5 O3 S	297.09	7.123	298.097	Full match	Full match	Full match	2.43401e+07	1.94993e+07	3.4355e+07	2.53599e+07	2.10629e+07	1.19427e+07	1.99574e+07	1.91466e+07	2.81279e+07	2.45166e+07	3.03086e+07	2.1562e+07	2.33977e+07	2.06472e+07	2.37106e+07	2.44114e+06	1.11573e+06	2.56448e+06	3.39783e+06	1.3728e+06	2.35556e+06	1.46465e+06	819442	795426	1.56469e+06	8.056e+06	4.15855e+06	5.34503e+06	2.58123e+06	2.08885e+06	8.67205	3.11637	1.92699e-10	1	1.16047	up
Com_1218_neg	N-Acetylaspartic acid	C6 H9 N O5	175.048	1.211	174.041	Full match	Full match	Full match	1.54104e+07	5.02283e+06	7.29399e+06	7.18942e+06	1.77865e+07	1.08796e+07	1.0308e+07	1.12182e+07	1.07722e+07	4.07223e+06	8.05302e+06	4.41825e+06	5.15445e+06	6.22289e+06	9.74615e+06	1.1201e+06	732718	2.10518e+06	670051	860030	2.49605e+06	3.51736e+06	1.21699e+06	1.56632e+06	2.56899e+06	928836	983345	1.23666e+06	2.80063e+06	776789	5.66361	2.50172	1.99866e-10	1	1.10484	up
Com_1145_neg	N-acetyl-L-ornithine	C7 H14 N2 O3	174.1	1.378	173.093	No results	No results	Full match	3.85949e+06	8.07619e+06	4.63169e+06	1.92951e+07	1.36015e+07	1.25641e+07	9.13148e+06	1.20579e+07	9.43552e+06	7.22497e+06	9.62911e+06	4.15091e+06	4.59632e+06	4.51395e+06	8.84587e+06	595830	1.68371e+06	1.09321e+06	3.26122e+06	1.67231e+06	2.33629e+06	1.27125e+06	1.7588e+06	1.36517e+06	1.78354e+06	2.37434e+06	1.26724e+06	1.53621e+06	618307	1.37831e+06	5.48489	2.45546	2.05994e-10	1	1.10318	up
Com_4181_neg	Pantetheine	C11 H22 N2 O4 S	278.13	7.764	277.123	No results	No results	Full match	478202	740756	98970.4	279453	421321	331787	774624	1.31097e+06	589162	336882	1.00549e+06	84114.6	449081	391709	667455	41499.6	52682.7	30870	24226.5	40643.7	25709.7	34243	36825.6	46201.8	97675.3	25687.7	18319.4	39350.2	34643.8	26222.2	13.8482	3.79163	2.12747e-10	0.995556	1.13538	up
Com_861_pos	Skatole	C9 H9 N	131.074	7.088	132.081	Full match	No results	Full match	2.17335e+07	1.98617e+07	2.01516e+07	2.76477e+07	2.13906e+07	2.28148e+07	2.24924e+07	3.48619e+07	2.4588e+07	1.94183e+07	2.8117e+07	2.239e+07	2.86719e+07	3.2467e+07	2.55311e+07	6.70118e+06	6.20122e+06	4.43459e+06	8.8379e+06	3.48328e+06	4.36909e+06	4.31973e+06	2.69495e+06	3.67866e+06	4.75446e+06	1.33395e+07	9.25499e+06	7.58531e+06	7.17317e+06	5.76253e+06	4.01917	2.0069	2.17208e-10	1	1.15126	up
Com_1122_pos	3-[1-(dimethylamino)-1H-pyrrol-2-yl]-2-(2-furylcarbonyl)acrylonitrile	C14 H13 N3 O2	293.055	1.192	294.062	Invalid mass	No results	No results	2.15436e+07	1.01773e+07	3.65455e+06	7.05245e+06	1.67846e+07	1.6077e+07	1.19347e+07	1.59137e+07	5.67525e+06	8.24956e+06	6.33135e+06	844353	1.01792e+07	1.23694e+06	2.23527e+06	212300	178632	195123	158244	134378	151588	161719	110007	121105	169554	163371	159397	134349	147493	114245	59.6537	5.89854	2.26943e-10	1	1.18077	up
Com_1655_neg	LPA 18:0	C21 H43 O7 P	438.275	15.606	437.268	No results	Full match	Full match	1.50932e+06	1.10485e+06	1.57491e+06	1.94449e+06	1.05193e+06	1.40229e+06	664224	1.0765e+06	1.81089e+06	2.0534e+06	1.67969e+06	1.48394e+06	1.11031e+06	1.43165e+06	2.68745e+06	5.64727e+06	1.1234e+07	7.46225e+06	8.48506e+06	4.05544e+06	6.14688e+06	5.44713e+06	2.60448e+06	4.08793e+06	9.49055e+06	9.98989e+06	6.45845e+06	6.29905e+06	4.06516e+06	3.10775e+06	0.238798	-2.06613	2.28793e-10	0.995556	1.10548	down
Com_53_pos	trans-3-Indoleacrylic acid	C11 H9 N O2	187.064	7.084	188.071	Full match	No results	Full match	1.04817e+09	9.69097e+08	9.92794e+08	1.35865e+09	1.01811e+09	1.12753e+09	1.12198e+09	1.70502e+09	1.18566e+09	9.48221e+08	1.34786e+09	1.071e+09	1.28721e+09	1.57733e+09	1.25521e+09	3.23564e+08	3.26326e+08	3.12479e+08	4.06363e+08	1.59183e+08	2.21373e+08	2.02231e+08	1.40057e+08	1.74225e+08	2.12082e+08	6.56194e+08	4.87118e+08	3.31057e+08	3.02098e+08	2.92643e+08	3.96171	1.98612	2.4419e-10	1	1.15114	up
Com_4381_neg	Sorbitan monooleate	C24 H44 O6	428.312	15.617	427.305	Full match	No results	No results	96764.1	100090	220253	197247	83209.3	79691.2	85499	65569.7	179320	153487	115306	77399.9	52718.2	168456	202685	932783	498519	298051	298754	1.07232e+06	528985	421089	1.00446e+06	740765	573561	399946	318365	584240	400465	576832	0.217096	-2.20359	2.59398e-10	1	1.09907	down
Com_1543_pos	Methyltestosterone	C20 H30 O2	302.225	15.09	303.232	No results	No results	Full match	8.07458e+06	6.16008e+06	8.3393e+06	1.11981e+07	5.39612e+06	5.39902e+06	3.5937e+06	4.84927e+06	8.49889e+06	6.79407e+06	7.20507e+06	3.73743e+06	5.54752e+06	2.66113e+06	8.17417e+06	2.58299e+07	5.96367e+07	4.11349e+07	3.83411e+07	1.81298e+07	3.65956e+07	3.72816e+07	3.76785e+07	2.36044e+07	1.78955e+07	4.20666e+07	2.47388e+07	2.28305e+07	1.67558e+07	9.69601e+06	0.211466	-2.2415	2.68478e-10	0.995556	1.1025	down
Com_56_pos	DL-Tryptophan	C11 H12 N2 O2	204.09	7.084	205.097	Full match	Full match	Full match	1.01678e+09	9.43434e+08	9.6592e+08	1.32107e+09	9.90127e+08	1.09561e+09	1.08876e+09	1.65383e+09	1.1517e+09	9.20824e+08	1.30826e+09	1.03974e+09	1.24798e+09	1.52894e+09	1.21785e+09	3.16919e+08	3.18873e+08	3.06063e+08	3.9718e+08	1.56308e+08	2.1703e+08	1.9832e+08	1.37156e+08	1.70161e+08	2.08962e+08	6.43225e+08	4.7635e+08	3.2372e+08	2.97692e+08	2.88146e+08	3.92514	1.97274	2.69744e-10	1	1.15027	up
Com_497_neg	1,4-Dihydro-1-Methyl-4-Oxo-3-Pyridinecarboxamide	C7 H8 N2 O2	152.058	1.373	151.051	No results	No results	Full match	4.16781e+07	5.29951e+07	3.46135e+07	5.24097e+07	2.54399e+06	3.62918e+06	4.4564e+07	6.29115e+07	4.26226e+07	5.922e+07	3.45613e+07	4.04931e+07	3.76052e+07	4.74289e+07	2.99463e+07	1.14005e+06	1.06309e+06	764373	581783	755874	761835	893008	823229	1.06076e+06	1.04838e+06	695633	579856	937768	716900	682060	46.9605	5.55338	2.78177e-10	1	1.17551	up
Com_2852_pos	Gamma-Glu-Leu	C11 H20 N2 O5	260.136	7.922	261.144	No results	No results	Full match	1.19799e+06	1.51136e+06	1.57832e+06	1.89414e+06	1.05009e+06	1.35635e+06	477518	2.9504e+06	1.61541e+06	1.35957e+06	1.31106e+06	1.42181e+06	1.76874e+06	2.21788e+06	3.31819e+06	9.41829e+06	1.44403e+07	6.24772e+06	8.33195e+06	4.69759e+06	6.72457e+06	4.34618e+06	3.14854e+06	7.1933e+06	5.14117e+06	1.18892e+07	1.7422e+07	1.22825e+07	1.35177e+07	8.02699e+06	0.18843	-2.4079	2.98462e-10	0.995556	1.09699	down
Com_111_neg	DL-Malic acid	C4 H6 O5	134.022	1.174	133.014	Full match	Full match	Full match	1.97071e+08	3.30126e+08	1.24855e+08	3.12104e+08	2.95042e+08	1.82473e+08	3.09797e+08	4.98433e+08	3.30845e+08	6.20402e+07	3.19956e+08	1.33617e+08	2.51891e+08	3.52083e+08	2.91432e+08	1.83783e+07	8.14209e+07	6.08846e+07	4.82159e+07	1.01221e+07	2.29691e+07	1.75438e+07	1.86213e+07	1.59516e+07	1.66847e+07	7.0574e+07	2.65018e+07	5.64897e+07	3.23086e+07	4.65432e+07	7.34848	2.87745	3.06137e-10	0.991111	1.10056	up
Com_1851_neg	PC (2:0/17:1)	C27 H52 N O8 P	609.365	15.18	608.358	No results	Invalid mass	No results	3.09982e+06	4.58404e+06	5.01716e+06	3.3828e+06	2.71562e+06	8.26355e+06	3.90033e+06	3.11751e+06	5.93009e+06	3.97982e+06	3.91373e+06	4.67316e+06	2.46024e+06	8.41259e+06	2.76423e+06	1.35204e+06	1.30904e+06	1.527e+06	1.3408e+06	1.54387e+06	745144	1.85713e+06	781330	1.37533e+06	827358	1.44127e+06	1.00326e+06	985619	576600	1.96817e+06	3.55345	1.82922	4.47471e-10	1	1.09121	up
Com_1651_pos	RKK	C18 H38 N8 O4	430.307	15.728	431.314	Invalid mass	No results	No results	2.38596e+06	2.00807e+06	2.9988e+06	3.52882e+06	616144	1.13742e+06	860509	841484	3.61743e+06	2.05997e+06	1.94619e+06	1.79045e+06	1.37262e+06	409372	2.28942e+06	5.60064e+07	1.18428e+07	1.69847e+07	1.4749e+07	2.81713e+07	2.11956e+07	1.90003e+07	1.83593e+07	2.53217e+07	1.22619e+07	1.89232e+07	4.50976e+07	7.8277e+06	2.25577e+06	2.01867e+07	0.0875678	-3.51346	4.82437e-10	0.977778	1.09229	down
Com_208_pos	3-(3,4-dihydroxyphenyl)propanoic acid	C9 H10 O4	164.048	1.602	165.055	Invalid mass	No match	No match	1.54203e+08	1.82947e+08	1.24397e+08	2.26656e+08	1.57451e+08	1.47412e+08	1.97362e+08	3.20127e+08	1.93742e+08	1.40164e+08	2.32798e+08	1.59121e+08	1.62517e+08	2.94655e+08	1.24255e+08	5.99104e+07	8.41783e+07	7.41504e+07	7.19232e+07	5.24691e+07	5.50422e+07	4.73141e+07	3.65775e+07	5.22651e+07	5.12949e+07	1.43002e+08	9.40118e+07	5.94662e+07	6.43416e+07	6.38859e+07	2.79037	1.48046	5.35025e-10	0.986667	1.09211	up
Com_754_neg	UDP-N-acetylglucosamine	C17 H27 N3 O17 P2	607.083	1.212	606.075	Full match	Full match	Full match	4.05918e+06	6.617e+06	5.13619e+06	6.24671e+06	6.86833e+06	5.91458e+06	5.47198e+06	4.67185e+06	5.41243e+06	4.90542e+06	5.55747e+06	4.30042e+06	3.31498e+06	8.24395e+06	5.99598e+06	1.63356e+07	9.72802e+06	1.65966e+07	2.27695e+07	1.85672e+07	1.63382e+07	1.86288e+07	1.1571e+07	1.06062e+07	2.99041e+07	3.35113e+07	1.37121e+07	3.00773e+07	2.12498e+07	3.30136e+07	0.273344	-1.87121	5.81858e-10	1	1.11887	down
Com_3552_neg	2-Hydroxymyristic acid	C14 H28 O3	244.204	12.893	243.196	Full match	No results	No results	275684	375242	402461	404425	416983	448306	387310	332164	490981	368736	461849	377117	306459	423306	384437	1.50735e+06	1.40672e+06	2.1229e+06	1.73573e+06	1.18989e+06	1.59027e+06	1.02519e+06	2.53925e+06	1.91804e+06	2.1614e+06	2.02224e+06	1.05248e+06	497440	1.63888e+06	1.18651e+06	0.248173	-2.01058	6.03311e-10	1	1.1466	down
Com_1098_pos	PC (18:3e/2:0)	C28 H52 N O7 P	545.349	14.898	546.356	No results	Full match	No results	1.62555e+07	7.4441e+06	1.23929e+07	2.24596e+07	7.65584e+06	1.8344e+07	1.16684e+07	9.73592e+06	1.68525e+07	7.94032e+06	1.14759e+07	8.19275e+06	8.73179e+06	1.27493e+07	1.53035e+07	5.56213e+07	1.00074e+08	3.63035e+07	5.39354e+07	3.94546e+07	8.68338e+07	7.9324e+07	2.38551e+07	4.18596e+07	5.20668e+07	4.69307e+07	2.94676e+07	5.60381e+07	2.43791e+07	2.9761e+07	0.247654	-2.0136	6.69973e-10	1	1.09218	down
Com_1176_pos	2-Aminobutyric acid	C4 H9 N O2	121.074	1.452	104.071	Invalid mass	Invalid mass	No results	1.97733e+07	1.55252e+07	1.29553e+07	1.80694e+07	1.6343e+07	1.62675e+07	1.95439e+07	2.02876e+07	1.20838e+07	1.29992e+07	2.11011e+07	1.25214e+07	2.24116e+07	1.17183e+07	1.51607e+07	1.22482e+07	9.61211e+06	1.02889e+07	8.01129e+06	7.29995e+06	7.59983e+06	7.83404e+06	7.26858e+06	6.32686e+06	8.26052e+06	8.18703e+06	8.59657e+06	9.51859e+06	6.80863e+06	6.80903e+06	1.97931	0.985001	7.22285e-10	0.991111	1.0909	up
Com_3089_neg	LPS 20:3	C26 H46 N O9 P	547.291	14.477	546.283	No results	Full match	No results	572286	471441	731704	723767	544473	708007	478358	928661	688647	542760	856367	674388	709289	783863	1.07452e+06	1.79779e+06	2.28738e+06	2.43177e+06	1.62405e+06	1.21973e+06	1.08358e+06	1.73821e+06	1.35539e+06	1.69117e+06	1.99944e+06	1.30261e+06	2.31403e+06	1.40067e+06	2.44071e+06	1.04752e+06	0.407574	-1.29486	8.63472e-10	0.995556	1.08678	down
Com_1321_pos	ACar 20:3	C27 H48 N O4	449.351	13.79	450.358	No results	Invalid mass	No results	1.39356e+07	1.61472e+07	5.01097e+06	1.0674e+07	1.39199e+07	1.31462e+07	1.78963e+07	1.74311e+07	1.30769e+07	4.73936e+06	1.75522e+07	2.67496e+06	1.11682e+07	9.67155e+06	1.06716e+07	1.09424e+06	225557	1.41754e+06	209381	213128	2.56803e+06	703851	240445	379118	289387	2.37265e+06	1.68783e+06	782258	1.48238e+06	959009	12.1517	3.60308	9.10573e-10	1	1.10837	up
Com_300_pos	6-Methylquinoline	C10 H9 N	143.074	7.084	144.081	Full match	No results	No results	1.09311e+08	1.01556e+08	1.04937e+08	1.41074e+08	9.60938e+07	1.19425e+08	1.18458e+08	1.84009e+08	1.27428e+08	1.00924e+08	1.43923e+08	1.14115e+08	1.40745e+08	1.75797e+08	1.42927e+08	3.62601e+07	3.75233e+07	3.23049e+07	4.30794e+07	1.50477e+07	2.33986e+07	2.0965e+07	1.58387e+07	1.4312e+07	2.14681e+07	7.16982e+07	5.26688e+07	3.52477e+07	3.3662e+07	3.08753e+07	3.96557	1.98753	9.67518e-10	1	1.13359	up
Com_28_neg	Arachidonic acid	C20 H32 O2	304.24	14.742	303.233	Full match	No results	Full match	1.10615e+09	1.0947e+09	1.23429e+09	1.19297e+09	6.57636e+08	7.1656e+08	5.97952e+08	8.44108e+08	1.13449e+09	1.28449e+09	8.3861e+08	6.58814e+08	7.32492e+08	5.45439e+08	1.19869e+09	2.1191e+09	4.07924e+09	1.87015e+09	2.66706e+09	2.09913e+09	2.74657e+09	2.21888e+09	2.08458e+09	3.49413e+09	1.7745e+09	2.62566e+09	2.27353e+09	1.83658e+09	2.17467e+09	1.32742e+09	0.390984	-1.35482	9.7037e-10	1	1.08422	down
Com_2798_neg	9,10-Dihome	C18 H34 O4	314.246	12.537	313.239	No results	No results	Full match	864014	1.30407e+06	911856	1.35745e+06	944148	1.00998e+06	1.01631e+06	998329	909107	991665	1.21199e+06	800264	739531	1.12459e+06	1.01123e+06	2.0677e+06	2.71273e+06	2.01088e+06	3.05628e+06	1.50764e+06	1.90687e+06	2.86161e+06	2.39371e+06	3.11834e+06	3.47993e+06	3.18935e+06	1.82513e+06	2.60718e+06	3.20643e+06	1.36466e+06	0.407268	-1.29595	9.76289e-10	1	1.10955	down
Com_829_neg	trans-2-Butene-1,4-dicarboxylic Acid	C6 H8 O4	144.042	1.225	143.035	No results	No results	Full match	1.39172e+07	1.67268e+07	1.45765e+07	1.96743e+07	2.96154e+07	2.70288e+07	1.40906e+07	1.31936e+07	2.86431e+07	2.31991e+07	2.71039e+07	1.39878e+07	2.32674e+07	2.2042e+07	9.00372e+06	2.14425e+06	7.5665e+06	4.82663e+06	3.83925e+06	2.0078e+06	4.41015e+06	6.04672e+06	2.35773e+06	8.21147e+06	4.48314e+06	6.68317e+06	1.83939e+06	7.61835e+06	4.14814e+06	4.20578e+06	4.20623	2.07253	1.1069e-09	1	1.09209	up
Com_631_neg	Docosatrienoic acid	C22 H38 O2	334.287	15.424	333.28	Full match	No results	No results	2.46002e+06	4.67332e+06	3.19619e+06	6.48356e+06	2.24754e+06	2.04086e+06	1.76457e+06	1.54408e+06	5.04941e+06	2.64875e+06	4.08211e+06	931249	1.733e+06	1.77056e+06	6.28807e+06	1.82404e+07	5.20157e+07	1.85883e+07	1.95309e+07	1.10741e+07	1.34485e+07	1.29972e+07	1.30072e+07	2.30124e+07	1.15428e+07	2.09446e+07	1.00951e+07	1.0283e+07	8.4287e+06	9.43436e+06	0.18569	-2.42903	1.2474e-09	1	1.08328	down
Com_1138_pos	Sedoheptulose 1,7-bisphosphate	C7 H16 O13 P2	370.006	1.193	371.013	No results	No results	Full match	4.26464e+06	1.35111e+07	1.62779e+07	9.46155e+06	1.63683e+07	1.99847e+07	1.28151e+07	1.04874e+07	1.40271e+07	1.36755e+07	1.69378e+07	8.76031e+06	1.27829e+07	8.36097e+06	2.336e+07	537061	552749	5.167e+06	664512	302904	4.17364e+06	1.12659e+06	178170	344009	218421	965504	751480	484840	1.16082e+06	749032	11.5715	3.53251	1.38973e-09	0.995556	1.12531	up
Com_102_pos	DL-Carnitine	C7 H15 N O3	161.105	1.298	162.113	Full match	Full match	Full match	6.81252e+08	2.78701e+08	2.66165e+08	6.06722e+08	7.56006e+08	7.88558e+08	6.93656e+08	4.40047e+08	4.954e+08	4.01825e+08	7.41574e+08	3.19386e+08	3.32578e+08	3.25654e+08	8.2797e+08	2.10866e+08	6.78198e+07	2.02826e+08	7.11013e+07	7.9517e+07	1.54002e+08	1.32387e+08	5.03294e+07	7.03211e+07	1.03523e+08	1.9302e+08	2.14756e+08	9.78644e+07	1.55583e+08	1.23949e+08	4.12658	2.04495	1.46918e-09	1	1.07852	up
Com_1320_neg	LPE 22:5	C27 H46 N O7 P	527.302	14.924	526.294	No results	Full match	No results	2.48e+06	3.60789e+06	3.50552e+06	3.61351e+06	1.79508e+06	2.56791e+06	1.92739e+06	2.45562e+06	4.04089e+06	3.50325e+06	2.91705e+06	3.17669e+06	2.07214e+06	2.57002e+06	2.32678e+06	1.0079e+07	1.54009e+07	8.79171e+06	7.19126e+06	6.97641e+06	8.46702e+06	7.14753e+06	3.17346e+06	1.72553e+07	1.49783e+07	7.80512e+06	1.16057e+07	7.7538e+06	1.01496e+07	8.62527e+06	0.292707	-1.77247	1.78253e-09	0.973333	1.09629	down
Com_4515_pos	LPE 20:5	C25 H42 N O7 P	499.27	14.367	500.276	No results	Full match	No results	484040	314691	580893	773070	227839	298892	240502	428886	571015	568891	346675	347325	534536	404833	363647	2.44573e+06	3.00946e+06	3.59737e+06	6.36001e+06	2.25046e+06	3.35776e+06	3.94258e+06	2.17254e+06	394755	1.98794e+06	6.88145e+06	2.75016e+06	4.55157e+06	2.29147e+06	2.28958e+06	0.134328	-2.89617	2.07608e-09	0.964444	1.10615	down
Com_2343_neg	LPE 20:1	C25 H50 N O7 P	507.333	15.623	506.325	No results	Full match	No results	335206	212547	290477	329809	341750	153207	201811	354593	688695	442371	289427	81239.1	124031	140559	260391	2.88211e+06	6.17919e+06	1.17836e+06	1.82158e+06	1.7915e+06	2.556e+06	2.43936e+06	989159	5.53196e+06	2.92447e+06	646598	1.90495e+06	2.05309e+06	689485	788696	0.123518	-3.01721	2.2075e-09	0.995556	1.07614	down
Com_3196_pos	(1E,4E)-1,5-bis(4-methoxyphenyl)penta-1,4-dien-3-one	C19 H18 O3	316.104	8.874	317.111	Invalid mass	No results	No results	287688	493164	419704	433940	418016	524439	411797	791204	245087	337440	567331	356729	463534	426349	375501	4.20661e+06	7.4091e+06	8.29293e+06	7.75838e+06	910387	3.85051e+06	1.67821e+06	1.45981e+06	4.89931e+06	2.5971e+06	1.48433e+07	6.25774e+06	3.28267e+06	8.91213e+06	7.7785e+06	0.0778724	-3.68274	2.53473e-09	1	1.13334	down
Com_3597_neg	LPC 22:0	C30 H62 N O7 P	639.448	16.718	638.441	No results	Invalid mass	No results	50731.6	57577.5	46343.2	57609.5	63236.6	59658.8	47373.8	50095.1	35827.9	37652.2	41717.9	47741	53893.3	53940.1	43542.2	481375	2.44244e+06	423572	769036	518516	1.27728e+06	887912	430497	1.27339e+06	1.18468e+06	801931	261605	401488	104145	353185	0.0643301	-3.95836	2.63124e-09	1	1.15132	down
Com_1093_pos	PC (18:2/18:3)	C44 H78 N O8 P	779.547	16.27	780.553	No results	Full match	No results	2.72989e+06	1.27495e+06	4.68118e+06	5.11558e+06	6.48509e+06	2.36447e+06	1.25834e+06	635606	298273	2.20352e+06	2.43138e+06	4.78506e+06	2.39987e+06	1.33582e+06	810628	2.70349e+07	2.16251e+07	2.509e+07	2.3058e+07	1.57811e+07	1.02711e+07	3.21911e+07	2.45109e+07	9.99431e+06	1.78937e+07	1.25137e+07	8.71389e+07	3.35645e+07	2.1174e+07	1.7274e+07	0.102369	-3.28815	2.71049e-09	1	1.08868	down
Com_5891_pos	PC (12:0/12:0)	C32 H64 N O8 P	621.437	15.45	622.444	No results	Full match	No results	195325	233172	233546	216506	211950	985160	240511	146356	321183	219645	153086	170737	146917	1.02173e+06	196287	1.71492e+06	1.70943e+06	1.95566e+06	1.51928e+06	1.15374e+06	1.43996e+06	1.67965e+06	1.31669e+06	1.64427e+06	2.48071e+06	1.8037e+06	1.61535e+06	1.51189e+06	1.51257e+06	1.72563e+06	0.189324	-2.40107	2.7235e-09	1	1.14071	down
Com_1631_pos	2-Hydroxy-6-Aminopurine	C5 H5 N5 O	151.05	1.923	152.057	No results	No results	Full match	1.06911e+07	1.23574e+07	9.88841e+06	1.48396e+07	1.16433e+07	1.32615e+07	9.98472e+06	9.56536e+06	1.2005e+07	1.12348e+07	1.25059e+07	1.11094e+07	1.21245e+07	7.92835e+06	9.37197e+06	6.10319e+06	4.38719e+06	4.32375e+06	6.75767e+06	4.68032e+06	6.01441e+06	5.56004e+06	3.38145e+06	3.62526e+06	5.95357e+06	7.72607e+06	6.84081e+06	7.60912e+06	5.65309e+06	4.21788e+06	2.03433	1.02455	2.81373e-09	1	1.09044	up
Com_1900_neg	11(Z),14(Z)-Eicosadienoic Acid	C20 H36 O2	308.272	15.559	307.264	Full match	No results	No results	1.98412e+06	1.7187e+06	1.43773e+06	1.86001e+06	842336	1.11124e+06	812012	907526	1.73637e+06	1.74548e+06	2.02359e+06	1.5481e+06	931070	1.01187e+06	2.66757e+06	4.38574e+06	3.62387e+06	2.88824e+06	2.86341e+06	8.63053e+06	3.80558e+06	3.86088e+06	5.16749e+06	4.16057e+06	2.80816e+06	3.52816e+06	4.53373e+06	4.97534e+06	3.63317e+06	4.64721e+06	0.351708	-1.50755	2.83011e-09	1	1.07503	down
Com_869_pos	N6,N6,N6-Trimethyl-L-lysine	C9 H20 N2 O2	188.153	1.226	189.16	Full match	Full match	Full match	1.50148e+07	1.18443e+07	1.62146e+07	1.99286e+07	1.01954e+07	1.5958e+07	1.08565e+07	3.45606e+07	1.0823e+07	1.11041e+07	2.55223e+07	1.54118e+07	2.1251e+07	1.99391e+07	9.8549e+06	8.61694e+06	5.74476e+06	7.58604e+06	5.89345e+06	3.42563e+06	3.43384e+06	3.68709e+06	3.11995e+06	3.40846e+06	2.7991e+06	8.48666e+06	7.67331e+06	5.18044e+06	3.86712e+06	3.9151e+06	3.23381	1.69323	3.62204e-09	1	1.06425	up
Com_249_neg	LPI 20:4	C29 H49 O12 P	620.297	14.246	619.289	No results	Full match	No results	4.54627e+07	3.76017e+07	1.84312e+07	5.426e+07	2.96367e+07	4.78636e+07	2.17778e+07	3.62798e+07	4.31675e+07	3.50743e+07	4.55132e+07	2.17184e+07	3.31808e+07	2.47962e+07	3.49315e+07	8.24691e+07	1.72707e+08	6.50193e+07	1.37722e+08	8.34057e+07	9.83294e+07	9.77006e+07	5.81968e+07	1.15781e+08	1.36005e+08	7.60179e+07	8.97472e+07	1.32076e+08	5.60167e+07	7.26512e+07	0.359397	-1.47635	3.802e-09	1	1.06237	down
Com_3242_neg	Lysopc 18:3	C26 H48 N O7 P	517.318	15.15	516.31	No results	No results	Full match	235724	355037	494787	365914	235275	951266	194683	278688	522508	501174	300177	179194	189132	1.32534e+06	394024	2.95901e+06	2.60133e+06	2.12422e+06	2.20281e+06	2.35721e+06	1.99483e+06	2.22442e+06	2.33058e+06	2.66923e+06	2.25679e+06	2.36592e+06	1.90653e+06	2.20018e+06	1.92932e+06	2.35742e+06	0.189181	-2.40216	3.84454e-09	1	1.1473	down
Com_2536_pos	Asp-Phe methyl ester	C14 H18 N2 O5	294.122	8.876	295.129	No results	No results	Full match	519487	842541	683440	768344	595612	817177	661533	1.34218e+06	432716	551735	864953	619812	831124	724607	605713	7.33885e+06	1.17429e+07	1.35768e+07	1.27329e+07	1.40967e+06	6.02268e+06	2.38533e+06	2.51593e+06	8.03299e+06	4.14945e+06	2.27855e+07	9.75941e+06	5.18832e+06	1.40085e+07	1.18601e+07	0.0813499	-3.61972	4.01181e-09	1	1.12971	down
Com_2328_neg	2-Methylpentanedioic acid	C6 H10 O4	146.058	1.567	145.051	No results	No results	Full match	4.23188e+06	2.63773e+06	4.91507e+06	2.90501e+06	3.79203e+06	5.14237e+06	1.5995e+06	1.22071e+06	3.53442e+06	3.01772e+06	2.27539e+06	1.75299e+06	1.73616e+06	2.36415e+06	1.59946e+06	956001	785571	726524	613957	754807	641787	837691	905866	970171	1.28459e+06	665359	467671	788747	638296	719731	3.63404	1.86158	4.55895e-09	0.995556	1.09842	up
Com_264_neg	LPC 18:2	C26 H50 N O7 P	579.354	14.866	578.347	No results	Invalid mass	No results	2.61077e+07	2.05237e+07	1.90881e+07	5.28401e+07	2.10348e+07	2.37079e+07	2.05202e+07	3.4857e+07	2.60358e+07	2.31004e+07	3.06527e+07	1.9967e+07	2.48599e+07	2.69313e+07	3.11095e+07	1.04883e+08	1.85345e+08	5.34936e+07	1.22634e+08	6.09594e+07	6.48974e+07	1.34753e+08	4.34365e+07	6.74181e+07	1.18037e+08	8.04031e+07	8.85907e+07	1.26472e+08	4.42055e+07	7.75888e+07	0.292281	-1.77457	4.56295e-09	0.991111	1.08167	down
Com_3237_neg	FAHFA (18:2/3:0)	C21 H36 O4	352.261	14.698	351.254	No results	Full match	Full match	2.05905e+06	2.85494e+06	1.33836e+06	1.88144e+06	1.75474e+06	1.10091e+06	1.31111e+06	1.31169e+06	2.46853e+06	1.45205e+06	1.51103e+06	1.07315e+06	1.145e+06	1.08774e+06	978024	349821	476546	1.31807e+06	399282	460960	518729	702281	644466	644069	689459	504283	479745	616955	625509	439932	2.62993	1.39502	4.72114e-09	0.968889	1.05873	up
Com_2649_neg	PG (18:1/18:1)	C42 H79 O10 P	774.542	14.781	773.535	No results	Full match	No results	2.04084e+06	476100	409315	890937	1.56746e+06	434022	274543	309090	503383	433893	354700	427636	298174	313814	402080	3.22922e+06	3.06889e+06	2.9265e+06	2.98537e+06	3.13519e+06	3.08038e+06	2.9755e+06	3.95827e+06	3.29561e+06	3.06406e+06	2.94969e+06	3.1851e+06	3.35474e+06	3.51613e+06	2.62185e+06	0.19296	-2.37363	6.18216e-09	1	1.14575	down
Com_3095_neg	Salicylic acid	C7 H6 O3	138.03	1.262	137.023	Invalid mass	Invalid mass	No results	230536	320469	240792	246943	321486	258809	206263	305309	293934	237573	230426	253467	240507	316488	298729	1.50357e+06	2.11945e+06	1.44394e+06	943356	3.21013e+06	1.68099e+06	2.13553e+06	4.0027e+06	4.57096e+06	5.9611e+06	878647	480730	1.96045e+06	2.06301e+06	2.11456e+06	0.11411	-3.13151	6.53557e-09	1	1.13828	down
Com_1734_pos	N-lactoyl-phenylalanine	C12 H15 N O4	237.101	9.79	238.108	No results	No results	Full match	4.81944e+06	6.81084e+06	7.50916e+06	3.11704e+06	4.60537e+06	6.45173e+06	5.31744e+06	7.82398e+06	7.24095e+06	2.50424e+06	1.47137e+07	2.90281e+06	6.74313e+06	1.2851e+07	4.53998e+06	883792	1.51661e+06	2.70322e+06	833426	542993	732893	645058	751782	917830	1.16383e+06	3.64583e+06	1.80735e+06	1.05138e+06	1.84754e+06	1.8837e+06	4.68054	2.22668	6.89773e-09	0.982222	1.05611	up
Com_5534_pos	SM (d14:2/22:1)	C41 H79 N2 O6 P	726.569	16.225	727.576	No results	Full match	No results	121453	103507	85047.6	82939.4	91157.3	65068.7	68025	60717.8	73271.6	74294.9	76398.9	105578	80171.2	86800.2	70816.8	346458	1.34191e+06	1.12132e+06	1.22239e+06	1.99249e+06	289230	801660	625051	471558	398468	354390	2.09269e+06	4.01469e+06	1.20823e+06	460303	0.0743837	-3.74887	7.74284e-09	1	1.13223	down
Com_3410_neg	Sulfoacetic acid	C2 H4 O5 S	139.978	1.166	138.971	No results	No results	Full match	1.68305e+06	1.98828e+06	1.71978e+06	2.01117e+06	2.34193e+06	2.29938e+06	1.61016e+06	1.54029e+06	1.97319e+06	1.6629e+06	2.03904e+06	2.02204e+06	1.93219e+06	2.15817e+06	1.37113e+06	624594	918858	1.0874e+06	823846	317103	710692	544696	306908	429972	728157	672027	657598	873349	526207	287955	2.98156	1.57607	8.03415e-09	1	1.11235	up
Com_85_pos	2-Hydroxycinnamic acid	C9 H8 O3	164.048	2.523	165.055	Full match	Full match	Full match	4.22082e+08	2.69598e+08	2.47822e+08	4.11403e+08	4.28884e+08	3.77681e+08	4.69169e+08	9.36498e+08	3.75691e+08	3.77461e+08	3.95316e+08	2.61496e+08	4.66163e+08	5.40065e+08	2.19523e+08	1.1779e+08	1.72064e+08	1.46056e+08	1.61567e+08	7.49601e+07	7.46676e+07	9.51469e+07	5.52754e+07	7.69333e+07	7.31577e+07	2.92875e+08	1.94433e+08	1.13891e+08	1.30545e+08	1.17173e+08	3.26852	1.70864	8.62122e-09	0.982222	1.05911	up
Com_3269_pos	ACar 7:0	C14 H28 N O4	273.194	10.079	274.202	No results	Invalid mass	No results	1.00091e+06	2.26095e+06	1.78937e+06	2.16668e+06	942819	1.22353e+06	888041	1.55345e+06	1.84922e+06	1.06712e+06	4.77347e+06	347444	894009	1.35893e+06	977821	337479	245835	493278	228290	120195	365741	213846	129985	144931	160764	293561	911035	200757	297295	151673	5.37732	2.42689	8.75839e-09	0.977778	1.0493	up
Com_4634_pos	PC (16:1/16:2)	C40 H74 N O8 P	727.517	15.95	728.524	No results	Full match	No results	111791	88619.7	154078	159497	288394	171209	73550.3	52767.4	62991.3	136403	179587	147658	218198	103558	76974.7	591784	778804	1.91909e+06	1.54518e+06	3.71679e+06	566610	937350	757845	361502	646252	1.08571e+06	6.48915e+06	3.32172e+06	2.5326e+06	437803	0.0788407	-3.66492	9.00516e-09	1	1.07894	down
Com_4913_pos	gamma-Glutamyltyrosine	C14 H18 N2 O6	310.117	6.132	311.124	No results	Full match	No results	621496	753699	444347	863165	602033	392855	664863	836490	697940	671955	623691	495021	689618	454792	493077	2.32434e+06	4.82219e+06	1.46462e+06	2.1991e+06	1.44824e+06	1.52717e+06	2.2553e+06	1.01461e+06	2.41805e+06	1.63991e+06	3.58547e+06	5.66568e+06	2.89954e+06	3.51972e+06	1.4147e+06	0.243596	-2.03744	9.01147e-09	1	1.09238	down
Com_3163_neg	LPS 22:4	C28 H48 N O9 P	573.307	14.648	572.299	No results	Full match	No results	657207	555593	544248	435904	619710	552876	365533	855650	752063	1.05077e+06	821380	508223	678161	465889	765218	1.58978e+06	2.45543e+06	1.14333e+06	1.76296e+06	1.46123e+06	2.55446e+06	1.67271e+06	1.12452e+06	1.43592e+06	2.19139e+06	1.27916e+06	684069	2.28477e+06	1.85763e+06	1.49169e+06	0.385306	-1.37592	1.07441e-08	0.977778	1.05049	down
Com_3383_neg	OxPE (18:1-18:1+1O(1Cyc))	C41 H76 N O9 P	757.528	16.524	756.52	No results	Full match	No results	86023.3	101636	71820.7	248409	94867.5	302425	72399.8	72192.6	102255	66179.7	71203.8	78687	62394.5	224200	134227	638872	683038	2.38732e+06	1.99637e+06	305738	308484	567344	374507	460869	1.00078e+06	1.92498e+06	1.39928e+06	449303	562489	280442	0.134104	-2.89858	1.12394e-08	0.995556	1.05704	down
Com_1399_pos	Azelaic acid	C9 H16 O4	188.105	10.496	189.113	No results	No results	Full match	3.15586e+06	5.87906e+06	1.80638e+07	6.10806e+06	4.19405e+06	6.13822e+06	3.74167e+06	3.36291e+06	4.54784e+06	2.77966e+06	4.38075e+06	4.16267e+06	3.1365e+06	4.84974e+06	1.34223e+07	1.7757e+07	2.48567e+07	1.76446e+07	2.09043e+07	1.11534e+07	1.27845e+07	1.53968e+07	1.68494e+07	2.22114e+07	1.98959e+07	2.08432e+07	2.59287e+07	2.40631e+07	3.07677e+07	2.30313e+07	0.289137	-1.79017	1.25828e-08	0.964444	1.08239	down
Com_59_neg	8Z,11Z,14Z-Eicosatrienoic acid	C20 H34 O2	306.256	14.973	305.248	Full match	No results	Full match	1.71248e+08	2.20919e+08	2.19833e+08	3.16743e+08	1.5218e+08	1.65551e+08	1.00452e+08	1.72956e+08	1.87218e+08	2.01098e+08	2.0287e+08	1.02285e+08	1.16871e+08	1.19324e+08	3.97364e+08	3.3214e+08	1.09144e+09	5.30941e+08	4.55813e+08	4.14093e+08	4.40665e+08	7.18997e+08	5.82598e+08	8.01167e+08	4.25158e+08	6.65685e+08	3.55332e+08	3.86789e+08	4.24895e+08	4.16884e+08	0.353979	-1.49826	1.27712e-08	0.986667	1.04906	down
Com_2519_neg	LPC 20:2	C28 H54 N O7 P	607.388	15.224	606.381	No results	Invalid mass	No results	455159	306408	551057	717434	325716	572637	359554	706294	419075	480061	357591	367247	392899	526754	988816	1.78828e+06	5.37617e+06	1.17287e+06	2.2427e+06	1.65701e+06	851356	2.35292e+06	1.68607e+06	2.37493e+06	4.37542e+06	1.24789e+06	1.78176e+06	5.17729e+06	1.27091e+06	1.28038e+06	0.217309	-2.20218	1.37685e-08	0.995556	1.06782	down
Com_1387_pos	8-Hydroxyquinoline	C9 H7 N O	145.053	7.602	146.06	Full match	Full match	No results	1.52409e+07	8.29349e+06	6.70426e+06	3.87366e+06	9.08105e+06	4.90276e+06	5.17178e+06	6.24737e+06	5.16438e+06	6.25416e+06	1.40894e+07	8.35261e+06	4.28037e+06	5.1698e+06	5.95e+06	2.6922e+06	3.09215e+06	2.6835e+06	1.80432e+06	1.87444e+06	2.10007e+06	2.0576e+06	1.71497e+06	1.68264e+06	2.45059e+06	4.34984e+06	2.92873e+06	3.76713e+06	1.96677e+06	1.64529e+06	2.95505	1.56318	1.42666e-08	0.991111	1.04997	up
Com_2696_neg	dCDP	C9 H15 N3 O10 P2	387.025	1.351	386.018	No results	No results	Full match	3.32025e+06	4.241e+06	3.56158e+06	3.96558e+06	4.22958e+06	3.3774e+06	3.58323e+06	3.91381e+06	3.6928e+06	3.41474e+06	3.68067e+06	3.39594e+06	3.5061e+06	4.52241e+06	4.03093e+06	1.68408e+06	881037	618589	1.16018e+06	568415	556128	719430	242147	478167	1.01855e+06	499992	989129	2.38814e+06	592198	694839	4.31105	2.10804	1.45073e-08	1	1.13138	up
Com_104_pos	L-Tyrosine	C9 H11 N O3	181.074	2.514	182.082	Full match	Full match	Full match	3.40735e+08	1.85417e+08	1.60468e+08	2.71713e+08	3.27472e+08	3.2625e+08	3.95641e+08	7.11115e+08	2.33913e+08	3.20962e+08	2.85424e+08	1.94108e+08	3.71417e+08	3.35866e+08	1.55843e+08	8.33215e+07	1.25272e+08	1.05013e+08	1.1857e+08	5.01714e+07	5.10683e+07	6.64108e+07	3.79431e+07	5.20026e+07	5.01663e+07	2.25408e+08	1.36616e+08	7.86567e+07	8.75623e+07	8.19516e+07	3.41918	1.77365	1.74222e-08	0.982222	1.04685	up
Com_3300_neg	PC (2:0/21:1)	C31 H60 N O8 P	665.427	15.311	664.42	No results	Invalid mass	No results	645670	856566	723838	666225	634734	2.4881e+06	504173	375792	844352	878702	530918	527169	409598	2.68464e+06	625857	156159	135882	146331	129929	175348	132532	175674	178028	181069	237930	130814	192463	158212	150893	160844	5.48556	2.45564	1.93032e-08	1	1.11251	up
Com_4124_neg	PS (18:2/18:2)	C42 H74 N O10 P	783.506	16.603	782.499	No results	Full match	No results	50613.8	53482.6	43436.5	51613.2	65714.1	61064.3	47281.2	47403.9	36835.2	40933.1	45807.5	46629.6	36550.7	50370.4	44440.2	489096	583402	72637.2	397984	256130	280493	377686	109295	210759	627030	733401	1.00334e+06	417870	233589	211608	0.120276	-3.05558	2.60464e-08	1	1.11498	down
Com_726_pos	Lysine Butyrate	C10 H22 N2 O4	234.158	1.292	235.166	No results	No results	Full match	9.35318e+06	3.54464e+07	8.53803e+06	4.48015e+07	2.59713e+07	8.10662e+06	1.77454e+07	1.68474e+07	1.31128e+07	8.2314e+06	1.44871e+07	5.86846e+06	7.30221e+06	7.83485e+06	2.5654e+07	1.23133e+08	1.4163e+08	1.06329e+08	1.61524e+08	7.46273e+07	4.23078e+07	5.69574e+07	4.63343e+07	3.71971e+07	2.98026e+07	1.8145e+08	8.02733e+07	1.1255e+08	4.05851e+07	5.7095e+07	0.192988	-2.37342	2.7776e-08	0.977778	1.03032	down
Com_453_neg	Theophylline	C7 H8 N4 O2	180.063	1.442	179.056	Invalid mass	No match	No match	1.26036e+07	2.1267e+07	1.47288e+07	1.67821e+07	1.78985e+07	1.72818e+07	1.59993e+07	1.63381e+07	9.54292e+06	1.50385e+07	1.74344e+07	1.3863e+07	1.72821e+07	1.99457e+07	1.69636e+07	4.47913e+07	4.84487e+07	2.52229e+07	3.10771e+07	3.17557e+07	3.39987e+07	4.11227e+07	2.54567e+07	4.31481e+07	5.15733e+07	3.92788e+07	2.31299e+07	9.28451e+07	3.1176e+07	3.97538e+07	0.403082	-1.31085	2.87562e-08	1	1.06038	down
Com_1686_neg	Citraconic acid	C5 H6 O4	130.027	1.154	129.02	No results	No results	Full match	2.81787e+06	5.64457e+06	3.27153e+06	4.10485e+06	3.58563e+06	3.31026e+06	3.22004e+06	1.06263e+07	3.81461e+06	3.45443e+06	5.96725e+06	3.28628e+06	6.32567e+06	4.46874e+06	2.31372e+06	1.96016e+06	2.36543e+06	3.13319e+06	1.35578e+06	708614	596861	790951	863465	1.0402e+06	1.39391e+06	1.37227e+06	1.46205e+06	1.60585e+06	1.14002e+06	813111	3.21387	1.68431	2.91308e-08	0.986667	1.03439	up
Com_3694_pos	Υ-L-Glutamyl-L-glutamic acid	C10 H16 N2 O7	276.096	1.367	277.103	Full match	No results	Full match	1.4891e+06	1.70665e+06	1.60366e+06	1.77587e+06	1.73651e+06	1.57962e+06	1.54849e+06	1.38964e+06	1.58129e+06	1.45757e+06	1.78022e+06	1.64022e+06	1.60897e+06	1.60594e+06	1.73518e+06	4.12469e+06	9.04824e+06	3.87277e+06	3.90864e+06	7.22458e+06	4.80723e+06	3.82337e+06	1.95366e+06	6.5454e+06	5.01814e+06	4.03435e+06	6.59786e+06	1.03986e+07	8.56284e+06	5.5262e+06	0.283673	-1.8177	3.15941e-08	1	1.11889	down
Com_540_pos	ACar 20:4	C27 H46 N O4	447.335	13.624	448.342	No results	Invalid mass	No results	2.76115e+07	4.26262e+07	5.70562e+06	2.59174e+07	4.31752e+07	1.9211e+07	6.20862e+07	7.5035e+07	2.61384e+07	8.87497e+06	4.8377e+07	4.42373e+06	2.55024e+07	3.14512e+07	3.80602e+07	3.67177e+06	982238	2.38162e+06	1.35372e+06	2.22443e+06	1.02226e+07	2.77546e+06	679760	1.40361e+06	1.44559e+06	5.41237e+06	1.10773e+07	1.86062e+06	5.19558e+06	3.43995e+06	8.94561	3.16118	3.33306e-08	0.964444	1.0297	up
Com_1721_pos	Oleamide	C18 H35 N O	281.272	14.091	282.279	Full match	No results	No results	4.62493e+06	6.53325e+06	1.20133e+07	5.96568e+06	4.3871e+06	7.33277e+06	1.2958e+07	1.14678e+07	5.18149e+06	6.88443e+06	5.04714e+06	4.97481e+06	4.77249e+06	3.32477e+06	2.22756e+06	1.92762e+07	1.27109e+07	1.65533e+07	2.25359e+07	2.13931e+07	1.33363e+07	2.37048e+07	1.93784e+07	2.89793e+07	2.04325e+07	2.73298e+07	9.34019e+06	1.36477e+07	1.7562e+07	3.43499e+07	0.325077	-1.62115	3.8595e-08	0.982222	1.03529	down
Com_399_neg	OxPC (16:0-18:2+2O)	C42 H80 N O10 P	849.575	15.912	848.567	No results	Invalid mass	No results	3.61477e+06	5.9251e+06	4.51644e+06	5.8161e+06	3.01407e+06	8.62215e+07	2.3841e+06	1.34739e+06	3.48918e+06	3.12283e+06	3.18323e+06	1.4207e+06	1.92948e+06	7.21227e+07	4.55301e+06	337057	100062	674660	706955	208704	190020	89483.3	144637	116648	297237	489396	652860	557198	117317	113909	42.2549	5.40105	3.95185e-08	1	1.04527	up
Com_1170_pos	C-8 Ceramide-1-phosphate	C26 H52 N O6 P	505.354	15.395	506.361	Full match	No results	No results	1.58037e+07	9.66827e+06	1.4817e+07	1.60398e+07	1.32119e+07	1.05782e+07	9.01598e+06	1.18488e+07	2.01351e+07	2.28372e+07	1.31646e+07	1.60833e+07	1.15067e+07	1.06451e+07	2.65781e+07	7.22722e+06	7.42037e+06	6.5274e+06	5.82049e+06	4.78239e+06	5.02497e+06	8.15441e+06	5.46159e+06	8.33587e+06	1.01343e+07	7.25377e+06	6.93795e+06	5.75804e+06	5.02624e+06	6.63897e+06	2.20821	1.14288	4.40356e-08	0.991111	1.03894	up
Com_529_neg	D-Ribulose 5-phosphate	C5 H11 O8 P	230.019	1.195	229.012	Full match	Full match	Full match	4.75217e+07	5.04972e+07	5.47594e+07	4.85562e+07	2.66863e+07	4.83332e+07	3.40671e+07	4.51925e+07	4.56399e+07	4.18787e+07	4.87147e+07	2.91115e+07	3.28529e+07	3.0568e+07	6.01728e+07	1.14042e+07	4.45019e+06	6.41944e+06	1.53421e+07	7.37381e+06	4.27287e+06	1.93532e+07	3.93631e+06	3.96362e+06	1.19962e+07	1.43839e+07	1.04173e+07	2.86309e+07	6.26666e+06	1.36804e+07	3.98139	1.99327	4.91592e-08	0.995556	1.0761	up
Com_392_pos	Valine	C5 H11 N O2	117.079	1.801	118.087	Full match	Full match	Full match	5.18189e+07	7.12126e+07	5.86581e+07	7.65591e+07	6.95507e+07	5.27364e+07	6.23726e+07	1.21841e+08	6.16031e+07	5.14289e+07	6.52604e+07	4.33919e+07	6.66842e+07	8.91081e+07	6.84474e+07	3.32869e+07	3.83769e+07	3.16805e+07	3.73935e+07	1.82367e+07	2.23093e+07	2.15735e+07	1.57449e+07	1.93158e+07	1.96983e+07	6.48004e+07	3.5367e+07	3.1085e+07	2.62213e+07	2.88319e+07	2.27669	1.18694	8.58398e-08	0.968889	1.02672	up
Com_3321_pos	UMP	C9 H13 N2 O9 P	324.036	1.378	325.044	No results	No results	Full match	1.83413e+06	2.26858e+06	2.73385e+06	2.37541e+06	2.86718e+06	2.58963e+06	2.67221e+06	1.89358e+06	2.14451e+06	1.81663e+06	2.17233e+06	2.04427e+06	2.00533e+06	2.00155e+06	2.16869e+06	3.50546e+06	6.87937e+06	3.4482e+06	8.3508e+06	6.63156e+06	5.8669e+06	6.11719e+06	2.93406e+06	3.44608e+06	4.75362e+06	3.47811e+06	5.34246e+06	5.68014e+06	3.19419e+06	5.12968e+06	0.44929	-1.15428	1.03209e-07	1	1.05489	down
Com_3557_pos	Υ-Glutamylcysteine	C8 H14 N2 O5 S	250.063	1.394	251.07	Full match	Full match	Full match	1.5116e+06	1.96866e+06	2.77057e+06	1.7461e+06	1.6502e+06	1.5593e+06	1.57756e+06	1.37884e+06	2.29724e+06	1.47401e+06	4.04492e+06	1.63853e+06	1.61987e+06	2.03475e+06	1.75377e+06	7.25197e+06	5.0601e+06	4.75488e+06	4.33129e+06	5.89781e+06	5.67181e+06	6.57691e+06	2.78633e+06	2.6835e+06	7.88875e+06	2.38079e+06	7.85886e+06	9.12085e+06	3.29851e+06	4.40569e+06	0.362969	-1.46208	1.04028e-07	0.973333	1.02127	down
Com_793_neg	13(S)-HOTrE	C18 H30 O3	294.22	13.386	293.212	Full match	No results	Full match	5.63452e+06	6.33485e+06	5.28644e+06	5.76948e+06	5.09319e+06	1.08388e+07	4.63586e+06	5.16099e+06	5.32013e+06	4.79179e+06	5.6109e+06	2.04457e+06	4.03367e+06	7.28248e+06	5.20041e+06	8.72909e+06	9.04841e+06	1.63868e+07	2.589e+07	7.29086e+06	1.45941e+07	9.60302e+06	2.04277e+07	1.71663e+07	2.3252e+07	2.00199e+07	1.36954e+07	1.94255e+07	2.85995e+07	9.03596e+06	0.341489	-1.55009	1.06709e-07	0.977778	1.01073	down
Com_1300_pos	Decanoylcarnitine	C17 H33 N O4	315.241	12.069	316.248	Full match	Invalid mass	No results	5.21498e+06	3.04995e+06	5.85663e+06	4.06155e+06	5.93746e+06	1.95549e+07	7.13935e+06	1.31139e+07	5.07782e+06	5.72203e+06	3.28933e+06	2.46716e+06	4.22093e+06	7.01017e+06	4.63855e+06	607619	306841	444528	333974	268503	6.69181e+06	456067	348732	320668	230763	1.41413e+06	2.0569e+06	529265	1.04485e+06	1.53937e+06	5.80659	2.53769	1.11762e-07	0.951111	1.03364	up
Com_2240_neg	LPA 18:2	C21 H39 O7 P	434.243	14.866	433.236	No results	Full match	No results	842757	457279	576257	1.45201e+06	783613	683052	835557	1.2288e+06	1.02099e+06	959660	1.09444e+06	771285	960668	836302	2.49222e+06	3.14354e+06	6.81511e+06	1.76435e+06	3.95813e+06	1.82176e+06	2.01581e+06	3.86858e+06	1.57202e+06	2.6118e+06	3.99212e+06	2.40102e+06	2.64102e+06	3.4497e+06	1.50186e+06	2.05456e+06	0.34383	-1.54023	1.11874e-07	0.968889	1.00395	down
Com_1204_pos	2-methyl-2,3,4,5-tetrahydro-1,5-benzoxazepin-4-one	C10 H11 N O2	159.069	7.086	160.076	Invalid mass	No results	No results	1.21349e+07	1.07571e+07	1.11514e+07	1.5474e+07	1.1727e+07	1.2922e+07	1.25622e+07	2.03879e+07	1.4484e+07	1.14332e+07	1.54827e+07	1.07785e+07	1.52658e+07	1.85203e+07	1.45764e+07	5.22124e+06	1.07208e+07	7.11634e+06	3.96095e+06	2.5707e+06	3.34757e+06	3.37045e+06	2.17625e+06	2.66624e+06	2.9148e+06	8.24937e+06	6.61645e+06	4.84797e+06	7.25391e+06	3.6478e+06	2.7806	1.4754	1.22498e-07	1	1.05815	up
Com_319_pos	Uric acid	C5 H4 N4 O3	168.029	1.371	169.036	Full match	No results	Full match	1.55043e+08	1.23744e+08	1.00569e+08	1.34967e+08	1.2697e+08	1.34044e+08	1.14341e+08	1.37517e+08	1.54174e+08	9.80409e+07	1.06501e+08	1.36003e+08	1.21583e+08	1.37307e+08	1.26941e+08	3.28073e+07	6.15055e+07	6.60189e+07	2.86015e+07	9.85655e+07	5.25021e+07	3.82789e+07	2.74469e+07	2.45126e+07	1.78785e+07	4.78936e+07	6.84483e+07	2.67419e+07	3.96249e+07	1.8499e+07	2.93804	1.55485	1.50031e-07	0.995556	1.07504	up
Com_724_neg	Υ-Aminobutyric acid (GABA)	C4 H9 N O2	103.063	1.219	102.056	Full match	No results	Full match	5.18904e+06	7.64483e+06	5.81111e+06	6.68044e+06	1.06201e+07	7.89219e+06	5.36909e+06	1.0696e+07	6.28821e+06	8.84406e+06	1.34062e+07	1.31218e+07	5.44906e+06	9.23276e+06	5.1795e+06	1.55815e+07	1.65455e+07	1.48773e+07	2.03482e+07	1.31686e+07	1.79186e+07	1.24987e+07	1.08906e+07	1.4239e+07	1.63162e+07	3.55454e+07	1.60102e+07	2.03929e+07	1.92328e+07	1.67096e+07	0.466523	-1.09998	1.70157e-07	0.977778	1.00429	down
Com_1937_pos	LNK	C16 H31 N5 O5	188.116	1.143	189.124	Invalid mass	No match	No match	6.01629e+06	5.03624e+06	1.47444e+06	3.27845e+06	5.34987e+06	6.45074e+06	5.86171e+06	9.32077e+06	2.42248e+06	3.71435e+06	2.25384e+06	544385	4.32336e+06	903224	1.38437e+06	526673	878414	690671	402496	375005	464074	619172	397811	467662	546865	453417	448296	355791	458885	427182	7.76508	2.957	2.39999e-07	0.982222	1.06061	up
Com_3934_pos	1-Palmitoyl-Sn-Glycero-3-Phosphocholine	C24 H50 N O7 P	495.333	15.471	496.34	No results	No results	Full match	1.15728e+06	969131	1.26513e+06	1.12029e+06	779173	1.38896e+06	574503	974900	1.23639e+06	1.59982e+06	877000	1.42604e+06	1.33434e+06	738316	1.30666e+06	4.1226e+06	2.79049e+06	2.76236e+06	5.01946e+06	2.98606e+06	3.48108e+06	2.6599e+06	1.57451e+06	1.56973e+06	2.76059e+06	5.17686e+06	9.17924e+06	1.87317e+06	2.8911e+06	2.08934e+06	0.3288	-1.60472	2.45586e-07	0.991111	1.01114	down
Com_3143_neg	Tetradecanedioic acid	C14 H26 O4	258.183	11.215	257.176	No results	No results	Full match	297365	349080	300533	407678	337715	325642	381832	316123	337914	291472	391208	290035	300100	321473	363524	1.49251e+06	1.41924e+06	896740	1.52345e+06	724780	1.0842e+06	1.33054e+06	2.0595e+06	3.43855e+06	2.0181e+06	2.87577e+06	527360	575033	787693	751314	0.23305	-2.10129	2.73541e-07	1	1.07311	down
Com_1198_pos	Histamine	C5 H9 N3	111.08	1.076	112.087	Invalid mass	Invalid mass	No results	3.73402e+06	3.31057e+06	7.75058e+06	7.28308e+06	3.75651e+06	2.74642e+06	3.63219e+06	1.60082e+06	3.8929e+06	3.36785e+06	5.42983e+06	2.39503e+06	3.97684e+06	2.4783e+06	1.71629e+06	4.21065e+07	2.7723e+07	5.65974e+07	5.80611e+07	4.60433e+06	4.98721e+06	2.71281e+07	1.70347e+07	1.20266e+07	1.23873e+07	7.8971e+07	3.79257e+07	1.61597e+07	4.74576e+07	1.25827e+07	0.125224	-2.99742	3.12285e-07	0.973333	1.01834	down
Com_3833_pos	PC (6:0/16:2)	C30 H56 N O8 P	567.392	15.277	568.399	No results	Invalid mass	No results	251212	232635	246069	302468	275755	2.91192e+06	241787	178044	507802	216639	271836	244024	196421	1.77805e+06	304274	2.37198e+06	2.156e+06	2.46448e+06	1.80654e+06	1.58013e+06	1.61672e+06	1.96358e+06	1.57829e+06	2.32022e+06	2.85054e+06	2.23806e+06	2.7194e+06	2.34118e+06	2.03539e+06	2.13304e+06	0.253576	-1.97951	3.33171e-07	0.92	1.06364	down
Com_3177_pos	Proline-hydroxyproline	C10 H16 N2 O4	228.111	1.369	229.119	No results	Full match	No results	2.4675e+06	1.89963e+06	2.03654e+06	1.79732e+06	2.4098e+06	4.01579e+06	1.58871e+06	2.24865e+06	3.196e+06	3.63762e+06	3.39623e+06	1.8672e+06	2.94284e+06	1.62534e+06	2.53164e+06	1.00253e+07	8.4441e+06	6.6862e+06	1.03696e+07	2.38391e+06	4.44358e+06	5.37627e+06	3.59276e+06	4.97639e+06	5.32603e+06	1.06477e+07	1.41839e+07	8.18858e+06	9.17669e+06	5.81748e+06	0.343499	-1.54162	3.43317e-07	0.955556	1.00279	down
Com_179_neg	Ascorbic acid	C6 H8 O6	176.032	1.242	175.025	Full match	No results	Full match	3.35928e+07	3.35117e+07	2.85559e+07	5.22453e+07	2.55426e+07	6.77875e+06	4.22527e+07	6.52628e+07	3.72217e+07	4.10039e+07	2.9877e+07	2.55503e+07	3.00801e+07	5.9901e+06	5.77141e+07	1.4401e+08	7.62376e+07	7.33671e+07	1.59543e+08	1.3105e+08	8.88241e+07	1.1868e+08	7.72722e+07	1.37618e+08	2.15319e+08	2.5955e+08	9.96369e+07	1.47375e+08	7.99202e+07	1.64354e+08	0.261147	-1.93707	4.01094e-07	1	1.0049	down
Com_6010_pos	5-(hydroxymethyl)-4-methoxy-2,5-dihydrofuran-2-one	C6 H8 O4	166.023	1.111	167.031	Invalid mass	No results	No results	127021	156827	206470	588927	116120	259702	176294	532818	156954	226985	409472	814519	993565	969229	393271	88415.9	75884.5	74208.3	58853.9	52631.9	60179.3	61782.5	56906.9	59274.3	70173.5	59365.2	52541.8	53866.1	50972.9	50338.7	6.62222	2.72731	4.05272e-07	1	1.06031	up
Com_3502_neg	13,14-Dihydro-15-keto Prostaglandin E2	C20 H32 O5	352.229	14.727	351.221	Invalid mass	No results	No results	444021	300316	323661	632444	316384	306443	2.25983e+06	203252	318858	454089	265329	288014	375238	404206	372520	1.17362e+06	1.03859e+06	1.17121e+06	1.11034e+06	1.01316e+06	1.15066e+06	1.54825e+06	1.7618e+06	1.52945e+06	1.1449e+06	1.07035e+06	1.01019e+06	1.23794e+06	1.53805e+06	1.38321e+06	0.384743	-1.37803	6.4375e-07	0.933333	1.03383	down
Com_2329_neg	PG (18:2/18:2)	C42 H75 O10 P	770.511	16.624	769.504	No results	Full match	No results	331710	762799	1.3229e+06	1.10795e+06	144627	67118.3	55792.5	48974.5	265543	214788	124876	85633	67026.3	54474.9	790694	2.51268e+06	1.86843e+06	1.12523e+06	2.42092e+06	2.35113e+06	1.65549e+06	1.78548e+06	1.19642e+06	1.4156e+06	2.65213e+06	4.46677e+06	4.10868e+06	3.86694e+06	1.91801e+06	1.67574e+06	0.155481	-2.68519	6.98681e-07	0.991111	1.02916	down
Com_4376_pos	(12Z)-9,10,11-trihydroxyoctadec-12-enoic acid	C18 H34 O5	352.223	12.412	353.23	Invalid mass	No results	No results	716852	796859	787941	874171	584084	721178	544934	325732	517036	314761	450768	390501	345146	526145	488487	1.98265e+06	2.06941e+06	6.19733e+06	3.43567e+06	354945	1.54234e+06	1.77678e+06	1.4538e+06	1.99303e+06	1.97131e+06	5.03025e+06	4.60912e+06	7.23064e+06	5.20779e+06	1.95409e+06	0.179123	-2.48098	7.83787e-07	0.946667	1.00859	down
Com_3338_pos	PC (12:0/13:1)	C33 H64 N O8 P	633.438	15.47	634.445	No results	Full match	No results	756638	492975	611115	647917	613661	3.91724e+06	667995	559769	1.39984e+06	817126	507492	1.06754e+06	479415	3.25928e+06	979211	3.83457e+06	3.49675e+06	3.85786e+06	3.44291e+06	2.28108e+06	2.886e+06	3.57092e+06	2.92249e+06	3.31925e+06	4.72676e+06	3.6897e+06	3.33049e+06	2.89662e+06	3.00332e+06	3.69291e+06	0.329277	-1.60263	8.08352e-07	0.915556	1.03749	down
Com_682_pos	ACar 20:2	C27 H50 N O4	451.366	13.969	452.374	No results	Invalid mass	No results	4.28999e+07	3.28989e+07	2.15276e+07	1.80959e+07	2.51485e+07	4.1242e+07	2.86419e+07	8.22129e+06	3.85816e+07	2.10471e+07	6.6454e+07	9.95062e+06	2.42558e+07	3.83239e+07	2.63697e+07	2.14703e+06	1.21038e+06	7.14531e+06	1.4734e+06	167118	2.26296e+06	1.51857e+06	328120	1.7672e+06	1.83221e+06	2.03237e+07	4.65492e+06	6.49576e+06	7.17237e+06	3.43179e+06	7.16378	2.84072	8.63931e-07	0.986667	1.00604	up
Com_751_pos	S-Adenosylmethionine	C15 H22 N6 O5 S	398.138	1.29	399.145	Full match	Full match	Full match	3.04479e+07	2.48117e+07	5.07111e+07	3.69104e+07	2.60865e+07	4.14741e+07	2.44873e+07	2.71519e+07	3.57062e+07	3.59653e+07	4.08267e+07	2.93074e+07	3.39136e+07	2.67851e+07	2.67895e+07	4.36353e+06	960916	4.27742e+06	6.2778e+06	3.35546e+06	6.69366e+06	956633	445796	592489	5.33108e+06	1.59052e+07	8.66979e+06	1.12332e+07	5.18072e+06	1.12317e+06	6.51977	2.70482	1.0281e-06	1	1.04077	up
Com_2823_neg	LPC 20:0	C28 H58 N O7 P	611.415	16.173	610.409	No results	Invalid mass	No results	38363.8	40451.5	35404.2	41381.3	41028.4	37473.5	35674.5	36651.5	33822.5	34240	32673.7	33097.4	28834.9	39434	33699.1	169706	4.3049e+06	457377	939184	557298	1.18379e+06	1.05776e+06	313170	2.12826e+06	1.22375e+06	2.0874e+06	318201	481743	47387.3	44235.1	0.0354071	-4.81982	1.27144e-06	1	1.04715	down
Com_2127_pos	L-(+)-Citrulline	C6 H13 N3 O3	175.096	1.365	176.103	Full match	No results	Full match	2.71319e+06	1.7753e+06	2.29962e+06	1.8473e+06	1.80636e+06	2.79215e+06	1.61077e+06	1.45658e+06	1.92942e+06	1.5162e+06	1.85182e+06	1.70619e+06	1.76384e+06	1.68237e+06	1.81774e+06	1.06447e+07	8.21713e+06	8.37755e+06	4.08572e+06	2.72697e+07	7.64643e+06	8.5788e+06	1.31261e+07	5.40079e+06	1.04946e+06	9.96835e+06	1.2429e+07	1.42644e+07	1.89144e+07	3.47436e+06	0.186181	-2.42523	3.00354e-06	0.933333	1.00451	down
