# Supplementary material for: A Comparison of Different Tissues Identifies the Main Precursors of Volatile Substances in Chicken Meat
Source: Front Physiol. 2022 Jul 7;13:927618. doi: 10.3389/fphys.2022.927618 (PMC9301024; doi:10.3389/fphys.2022.927618)
Supplement: Supplementary file 3 [file Table1.XLSX]

## Sheet: Supplementary Table 1
Supplementary Table 1 The vocs in BM tissue and AF tissue.
ID	Hexanal	Heptanal	4-Pentenal	Benzaldehyde	2,4-Nonadienal, (E,E)-	Octanal	2-Octenal, (E)-	Nonanal	2-Nonenal, (E)-	Decanal	2-Decenal, (Z)-	Dodecanal	2,4-Decadienal, (E,E)-	Tetradecanal	8-Octadecenal	Hexadecanal	Octadecanal	Aldehyde	1-Octen-3-ol	4-Hexen-1-ol, (Z)-	2-Nonen-1-ol, (E)-	2-Octen-1-ol, (Z)-	1-Nonanol	1-Octanol, 2,7-dimethyl-	1-Decanol, 2-hexyl-	11-Hexadecyn-1-ol	2-Pentadecyn-1-ol	3-Decyn-2-ol	1,9-Nonanediol	1-Eicosanol	2-Dodecenol	1-Octyn-3-ol, 4-ethyl-	Alcohols	Dodecane, 2,6,10-trimethyl-	Nonadecane	Heptadecane	Oxirane, 3-butenyl-	Cyclobutane, 1,2-diethyl-	Octadecane, 6-methyl-	Tetradecane	Pentadecane	Heptacosane	Octadecane	Heneicosane	Alkanes	Decanoic acid, decyl ester	n-Hexadecanoic acid	Butylated Hydroxytoluene	Diethyl disulfide
AF1	21.6709	29.2379	3.61237	-	-	10.6935	1.61545	6.94419	0.483723	0.951539	0.652943	-	0.320247	0	0	0	-	76.1827	-	3.47348	-	2.02152	-	3.02859	-	0.478395	0.745485	-	-	0.33491	-	2.11038	12.1928	-	0.184013	-	-	1.57657	1.98428	0.557056	0.281747	0	0	0	4.58366	2.55213	0	1.76065	2.72807
AF2	19.3291	16.9162	11.6357	-	-	5.32743	6.63602	6.9965	3.91099	0.610386	4.78708	-	6.33407	0	0	0	-	82.4835	-	1.29054	-	1.24825	-	1.34923	-	2.99251	4.17155	-	-	0.263876	-	0	11.316	-	0.235004	-	-	1.10828	0.218003	0.701889	0.322762	0	0	0	2.58594	1.32836	0	2.28629	0
AF3	50.225	13.9303	10.5343	-	-	3.9344	2.30896	4.58856	0.774264	0.244917	0.47188	-	0.497118	0	0.0895664	0	-	87.5992	-	1.82054	-	1.03232	-	1.07745	-	0.641644	0.183681	-	-	0.0934623	-	0.697531	5.54663	-	1.25994	-	-	0.695144	0.188183	0.336193	1.20445	0.22502	0.724748	0.319221	4.9529	0	0	0.556418	1.34484
AF4	21.4646	7.15705	10.0436	-	-	7.92031	7.56482	8.168	4.6933	0.773392	5.64502	-	8.0702	0.331222	0	0	-	81.8315	-	1.06722	-	1.09635	-	0.836376	-	3.47744	4.5457	-	-	0.213567	-	0	11.2367	-	0.304146	-	-	1.30309	0.183097	0.318712	0.411642	0	0	0	2.52069	1.14368	0.89675	1.83989	0.530799
AF5	35.8734	6.29572	3.54185	-	-	4.22156	2.2532	9.21549	0.958668	0.87008	1.62007	-	1.69512	6.29681	0	2.02747	-	74.8694	-	3.07893	-	0.804247	-	2.3287	-	0.908595	0.959258	-	-	0.304803	-	0	8.38453	-	0.391564	-	-	2.9708	1.76839	1.98479	1.98079	0	0	0	9.09632	0.887969	1.19687	2.83526	2.72961
AF6	22.3174	5.51595	9.51547	-	-	11.6215	7.24387	6.63967	3.83946	0.535113	5.20182	-	6.7906	0.300304	0	0	-	79.5211	-	0.895884	-	1.14315	-	0.715563	-	2.94152	4.04018	-	-	0.143786	-	0	9.88009	-	0.322932	-	-	1.4406	0.14345	0.45764	0.291446	0	0	0	2.65606	0.974419	1.53804	5.43024	0
AF7	26.7097	14.7232	13.3558	-	-	5.45253	4.15753	10.04	2.26938	0.946247	1.97167	-	1.43099	2.44046	0	0.799317	-	84.2968	-	1.29291	-	1.20292	-	1.64261	-	0.553854	1.18856	-	-	0.313329	-	0	6.19418	-	0.248556	-	-	1.50727	0.818535	1.19923	0.856252	0	0	0	4.62985	0.270834	1.90984	1.71493	0.983525
AF8	30.1743	4.40847	1.34462	-	-	7.00914	7.71485	13.3327	3.39002	0.954235	4.82543	-	7.15534	0.372165	0	0.170242	-	80.8514	-	1.96259	-	2.31147	-	1.0586	-	2.84791	3.63809	-	-	0.13589	-	0	11.9545	-	0.159904	-	-	1.99808	0.381589	0.275726	0.187673	0	0	0	3.00297	0.160768	2.51843	0.559897	0.95193
AF9	37.7527	14.4053	1.97981	-	-	10.6755	1.72624	5.59502	0.90284	0.438187	0.59936	-	0.462833	0	0.224785	0	-	74.7626	-	1.54431	-	1.52149	-	2.27654	-	0.858968	0.363979	-	-	0.378958	-	1.48576	8.43	-	2.82946	-	-	1.19378	0.462961	0.966776	2.50056	0.399465	1.91969	0.967543	11.2402	0	0	2.66265	2.90448
AF10	21.9764	8.04336	8.42259	-	-	3.87866	6.57821	7.14853	3.98201	0.730038	6.74464	-	9.74386	0.254936	0	0.210551	-	77.7138	-	0.729969	-	1.15975	-	1.83963	-	4.46868	5.38729	-	-	0.195685	-	0	13.781	-	0.300491	-	-	0.955662	0.20379	1.12392	0.433363	0	0	0	3.01723	1.22784	1.38629	1.64893	1.22489
AF11	34.2041	15.8665	6.2248	-	-	6.19654	2.81658	7.81358	1.37415	0.464887	1.05255	-	0.628213	0	0.133135	0	-	76.7751	-	2.03244	-	1.4396	-	1.72675	-	0.635756	0.620455	-	-	0.222231	-	0.704178	7.3814	-	2.5144	-	-	1.44941	0.593504	0.584821	1.58249	0.287077	3.09677	3.05176	13.1602	0	0	1.24962	1.43366
AF12	20.5921	9.1335	7.45104	-	-	3.78122	5.03333	7.69676	4.12954	0.909369	6.85308	-	11.9048	0.216423	0	0	-	77.7011	-	0.828325	-	1.08756	-	1.30366	-	5.38551	6.50047	-	-	0.305847	-	0	15.4114	-	0.340658	-	-	1.03821	0.229139	0.720502	0.27101	0	0	0	2.59952	1.3755	0.805745	2.10673	0
AF13	28.2128	19.2292	11.8486	-	-	7.19226	2.77367	6.88707	1.30348	0.342374	1.30941	-	0.775967	0	0.13703	0	-	80.0119	-	2.25826	-	0.980836	-	1.89132	-	0.566335	0.565639	-	-	0.232548	-	0.691161	7.18609	-	1.67982	-	-	0.983191	0.401088	0.740116	1.36458	0.320675	1.38582	0.864493	7.73978	0	0	1.93482	3.12741
AF14	27.1859	26.4635	9.46985	-	-	4.30241	1.96468	7.18646	0.986529	0.465702	0.885687	-	0.60305	0	0.110517	0	-	79.6243	-	2.78738	-	0.945382	-	2.25727	-	0.685016	0.423728	-	-	0.278281	-	1.68174	9.0588	-	1.32725	-	-	0.807407	0.749013	0.688833	1.19207	0.184136	1.06087	0.642955	6.65253	0	0	0.79581	3.86853
AF15	18.6988	24.4749	10.9749	-	-	11.9475	2.08035	5.71002	1.27213	0.242007	0.809346	-	0.565705	0	0.147999	0	-	76.9237	-	2.6899	-	1.61746	-	1.67157	-	0.548226	0.497786	-	-	0.258383	-	0.859111	8.14243	-	2.10487	-	-	0.931243	0.595467	0.609433	1.48208	0.314486	2.45474	2.50038	10.9927	0	0	1.32967	2.61148
X1	23.0934	1.47556	1.24879	2.55777	2.54207	2.24698	2.89458	11.0555	2.3673	1.14257	7.92189	0.605338	12.3594	1.31808	0.0852053	1.43667	6.17778	80.5288	0.310453	0.231525	0.179958	0.446254	0.0914054	0.65045	0.375405	6.02239	5.04123	0.763234	0.503147	0.178904	0.551321	-	15.3457	0.299119	0.658202	0.904081	0.517834	0.725377	-	-	-	-	-	-	3.10461	-	1.02089	-	-
X2	24.461	1.49188	0.314555	2.57185	1.38581	3.90347	2.91133	14.2833	2.66802	1.375	3.91248	0.593857	4.33352	2.0879	0.0754322	2.27178	9.7192	78.3603	3.27651	0.619543	0.164051	0.352608	0.171049	0.605298	0.437183	1.81325	5.28447	0.852752	0.999115	0.1875	0.999629	-	15.763	1.40579	0.389689	0.628951	0.474088	2.09206	-	-	-	-	-	-	4.99057	-	0.88614	-	-
X3	19.8576	1.95932	0.221193	4.08867	2.19292	7.44237	1.51628	24.3972	0.936286	2.13902	1.31843	0.809845	0.671863	2.15855	0.0208045	2.02215	4.83184	76.5843	8.08871	0.623054	0.636933	0.453024	0.429811	0.480593	0.27615	0.506414	1.32589	0.432692	1.42516	0.0608067	1.17987	-	15.9191	0.596533	0.473355	0.321446	0.547379	4.21651	-	-	-	-	-	-	6.15522	-	1.34135	-	-
X4	32.0212	2.68962	0.384862	2.47325	2.34536	9.18442	2.02465	22.2481	1.17245	1.68641	1.10414	0.592148	0.76418	0.64515	0.0137071	0.414863	0.991611	80.7561	7.14193	2.10018	0.476523	0.371979	0.251242	0.59354	0.155402	0.237399	0.878483	0.55334	0.883483	0.0474341	0.443614	-	14.1345	0.0932222	0.23608	0.183904	0.381373	4.17701	-	-	-	-	-	-	5.07159	-	0.0377344	-	-
X5	14.2315	1.7643	0.197739	5.20183	1.93969	6.26935	1.74236	21.8464	1.27041	1.67633	1.38399	0.750995	2.78483	2.42765	0.0492899	2.71706	13.3637	79.6174	6.38575	1.84862	0.234183	0.293641	0.301231	0.482788	0.193515	0.373957	1.40536	0.531211	1.32302	0.0761416	1.29353	-	14.7429	0.267934	0.475065	0.444119	0.412964	3.18258	-	-	-	-	-	-	4.78266	-	0.857029	-	-
X6	25.3875	1.73095	0.273219	2.73795	2.21151	4.52427	2.21606	16.1655	2.29413	1.24878	3.9533	0.679656	4.71859	2.13482	0.0318486	1.8393	5.51485	77.6622	3.9569	0.308527	0.354985	0.372461	0.179632	0.496889	0.477028	2.22566	5.0762	0.584983	1.19226	0.204846	0.99773	-	16.4281	1.24312	0.467526	0.409422	0.512665	2.61491	-	-	-	-	-	-	5.24764	-	0.662073	-	-
X7	21.8139	1.21469	0.213045	2.35955	1.65925	3.32719	2.26497	12.9048	2.3574	1.25201	3.3205	0.637271	3.71242	2.89559	0.06587	3.86942	16.6006	80.4684	1.81718	1.16511	0.415218	0.245536	0.152106	0.495152	0.355034	1.67302	4.18951	1.11524	1.14382	0.109474	1.40771	-	14.2841	1.1439	0.425228	1.04105	0.405972	1.39723	-	-	-	-	-	-	4.41338	-	0.834069	-	-
X8	39.6475	3.7369	0.29465	1.9941	6.45769	6.45769	1.27248	16.9424	0.990511	1.0366	0.420009	0.387075	0.456386	0.340308	0.0113051	0.278026	0.849512	81.5732	9.34035	1.35112	0.628291	0.471891	0.211211	0.549266	0.136905	0.132971	0.270472	0.119065	0.393641	0.0408783	0.219328	-	13.8654	0.103788	0.190658	0.302161	0.250439	3.67058	-	-	-	-	-	-	4.51763	-	0.0438147	-	-
X9	15.2939	1.54592	0.111242	5.09652	1.23416	5.58834	1.16032	19.4596	0.983031	1.15432	0.997473	0.497333	0.642534	2.57247	0.0820827	3.02694	16.9322	76.3784	4.30151	5.71755	0.40437	0.29708	0.314433	0.546451	0.165124	0.2978	1.06543	0.834963	1.24738	0.0818229	1.06165	-	16.3356	2.30854	0.675899	0.817057	0.337995	2.49423	-	-	-	-	-	-	6.63373	-	0.652282	-	-
X10	14.9942	1.38099	0.192716	3.22053	2.12535	3.4243	2.38343	14.9136	2.22066	1.48631	3.21019	0.716414	3.02209	2.96941	0.0494633	3.87547	22.1516	82.3367	2.34157	0.263027	0.123289	0.327638	0.151691	0.564206	0.357237	1.50345	4.28234	0.171916	1.06415	0.145664	1.34072	-	12.6369	1.24597	0.445464	0.623519	0.416366	1.70743	-	-	-	-	-	-	4.43875	-	0.587661	-	-
X11	26.268	1.69868	0.21382	4.71414	1.5223	6.34308	1.0466	22.7305	0.597609	1.89347	0.865067	0.823134	0.351714	1.95793	0.0505585	1.6331	7.82296	80.5326	5.92925	1.80244	0.41592	0.464925	0.224426	0.453127	0.18618	0.349189	0.986198	0.647084	1.25982	0.0766626	0.931103	-	13.7263	0.275238	0.462947	0.475623	0.412405	3.47062	-	-	-	-	-	-	5.09683	-	0.644241	-	-
X12	26.1798	1.62172	0.236301	5.07752	2.13786	6.01981	1.75016	15.887	1.11017	1.33827	1.04349	0.517581	0.940912	2.10642	0.0704944	2.55124	8.18998	76.7787	6.79778	1.19956	0.387245	0.294306	0.492802	0.568167	0.184617	0.311725	1.09988	0.0783194	1.08528	0.0894493	1.01218	-	13.6013	0.465708	0.669253	0.841418	0.361804	2.6765	-	-	-	-	-	-	5.01468	-	4.60528	-	-
X13	22.487	1.63324	0.247915	4.37937	2.69603	5.90363	1.33138	24.4318	0.74861	3.03157	1.14219	0.911225	0.458295	2.14453	0.0550296	1.9335	8.08349	81.6188	4.63619	1.89183	0.236212	0.432504	0.322574	0.576385	0.190784	0.380579	1.29378	0.616168	1.2884	0.0967724	1.1368	-	13.099	0.330274	0.477646	0.507914	0.431001	3.27335	-	-	-	-	-	-	5.02018	-	0.262039	-	-
X14	18.8297	1.23229	0.247549	4.53843	2.31814	4.84129	1.64645	19.7644	0.797919	2.17278	1.02853	1.00352	0.617154	3.68166	0.0590024	3.70089	13.705	80.1847	5.92775	0.669011	0.412896	0.413615	0.26672	0.450647	0.324592	0.479847	1.16864	0.487008	1.79592	0.0696702	1.87693	-	14.3432	0.604041	0.464668	0.60689	0.674129	2.91517	-	-	-	-	-	-	5.26489	-	0.207204	-	-
X15	20.9039	1.97088	0.146202	7.11658	1.85744	6.30274	1.54509	20.9346	1.04137	2.01442	1.18539	0.697983	0.646482	2.40028	0.0834071	2.25692	8.089	79.1926	6.39111	0.643717	0.349454	0.400934	0.309684	0.795368	0.159307	0.444949	1.36583	1.44595	1.37803	0.12977	1.12878	-	14.9429	0.662563	0.586527	0.770002	0.428356	2.72588	-	-	-	-	-	-	5.17333	-	0.691172	-	-
